# Supplementary material for: Microneedle delivery of CAR-M-like engineered macrophages alleviates intervertebral disc degeneration through enhanced efferocytosis capacity
Source: Cell Rep Med. 2025 Apr 7;6(4):102079. doi: 10.1016/j.xcrm.2025.102079 (PMC12047514; doi:10.1016/j.xcrm.2025.102079)
Supplement: Table S4. Raw data of the heatmap showing the transcription levels of cytokines in TDMs with or without efferocytosis, related to Figure 2A [file mmc2.xlsx]

## Sheet: Sheet1
	Macrophages only			non-Efferocytosis			Efferocytosis
	1	2	3	1	2	3	1	2	3
CD86	0.935117	0.935538	1.12935	1.00711	1.04103	1.11745	0.884618	0.642104	0.831413
CD206	0.997411	1.081	0.921584	0.202567	0.375586	0.350867	1.13077	2.22982	2.18213
iNOS	0.842889	1.03078	1.12633	1.03613	1.34147	1.08673	0.0675708	0.118382	0.0718288
Arg1	1.04162	0.85068	1.1077	0.6286	0.613569	0.453443	1.67571	1.05136	1.11443
IL-1b	0.925707	0.8662	1.20809	2.19101	2.38803	1.36815	0.91276	0.992899	0.958332
IL-6	1.15854	0.905654	0.935802	5.42125	5.9086	5.67083	0.173713	0.11676	0.1799
TNF-a	0.890463	1.03976	1.06978	1.14771	1.2998	1.36138	1.126	1.36846	0.983301
IL-10	1.13185	0.947511	0.920639	0.817163	0.849565	0.850873	1.59356	1.8503	1.63985
TGF-b	0.932407	0.967491	1.1001	1.17767	1.08007	1.05669	1.00136	1.00935	1.01988
