# Supplementary material for: Microneedle delivery of CAR-M-like engineered macrophages alleviates intervertebral disc degeneration through enhanced efferocytosis capacity
Source: Cell Rep Med. 2025 Apr 7;6(4):102079. doi: 10.1016/j.xcrm.2025.102079 (PMC12047514; doi:10.1016/j.xcrm.2025.102079)
Supplement: Table S5. Raw data of the heatmap showing differential gene expression between the control and efferocytosis groups, related to Figure 3B [file mmc3.xls]

## Sheet: Supplemental Table 5
Gene ID	Efferocytosis			Control			P value
	1	2	3	1	2	3
100	3.61	3.26	4.08	5.16	6.52	5.25	0.0017458328709529
1000	6.05	5.64	5.88	4.63	4.98	5.34	0.0047031210288138
10000	6.6	6.53	8.6	11.47	10.19	9.35	3.37484582691978E-5
10006	44.35	44.03	43.92	41.56	38.33	40.85	2.147780934892E-4
10010	81.18	80.07	84.72	75.16	70.94	62.09	7.66184207098533E-6
100101467	9.6	8.86	9.32	12.99	11.95	11.63	1.0506049581351E-6
100129842	2.73	3.58	2.67	5.01	3.8	4	3.620273493557E-4
100131017	11.06	11.98	12.26	14.54	13.75	14.59	1.30181544400659E-5
100131390	5.23	5.38	6.1	4.01	4.41	4.52	0.0029993942386832
100134938	11.1	11.04	12.86	13.78	16.71	15.15	0.004022877205058
10016	118.72	109.29	115.2	108.16	103.59	101.62	0.0026135364745433
10019	139.44	135.29	135.42	126.49	133.51	128.71	0.0010912583552012
10020	8.37	9.03	8.29	6.79	7.61	7.48	6.688419853582E-4
10025	10.37	12.24	12.58	10.52	10.24	9.76	0.0059495907868896
100287171	43.76	43.68	45.02	52.22	51.17	52.63	8.76673640129183E-8
100302736	7.86	7.47	6.62	5.79	6.11	6.59	0.0056168145080951
100310812	7.05	5.69	5.65	11.61	7.56	10.97	0.0018034313143265
10046	5.53	5	5.78	6.94	7.69	7.86	2.2416476713749E-6
100462977	48.2	44.84	41.89	57.58	53.67	58.56	1.58462483244912E-5
100462981	1820.28	1812.89	1791.8	2087.33	1958.02	1986.25	1.75229310976674E-5
100463486	2017.19	1922.51	1843.44	2203.15	2111.1	2096.97	3.065427972173E-4
10049	158.14	157.86	157.8	144.69	147.5	146.36	2.54622671115278E-5
100505573	23.28	24.35	25.07	29.71	27.84	28.7	1.761832448835E-4
100526835	1.25	1.25	1.38	1.95	2.32	1.86	0.0035628685325689
100528030	2.22	3.02	3.64	1.55	1.97	1.75	9.85131523334892E-7
10055	45.41	47.52	44.6	39.25	40.91	42.82	3.489605458941E-4
10061	12.5	12.3	11.39	8.73	10.32	10.36	1.7463184689661E-5
10062	27.61	27.88	28.91	57.56	50.55	55.84	9.524150835026079E-42
10066	42.78	41.36	44.73	34.77	34.72	36.18	8.97748387692093E-9
10067	46.23	43.7	46.46	39.84	42.5	39.52	0.0041770250384742
10068	1.35	1.77	1.08	2.43	1.57	2.29	0.0083786360780952
10072	24.45	22.72	22.84	17.72	16.66	17.36	9.857525564646099E-12
10079	32.68	32.76	31.54	41.88	38.83	38.57	2.61672152374903E-10
10084	50.77	54.78	53.66	39.97	41.75	38.73	6.94959613827415E-6
10090	9.62	10.37	10.08	11.17	12.05	11.87	0.0032026127475141
10093	217.82	211.53	210.14	191.08	187.95	197.61	4.47132541734937E-6
10094	381.91	352.58	345.7	334.25	332.21	339.81	0.0032042851948018
10095	291.92	289.37	301.09	271.95	258.13	269.1	3.43506983181978E-6
10096	136.34	132.34	128.24	108.4	112.08	107.73	1.09466725422356E-18
10097	297.81	305.07	297.47	257.98	267.43	254.07	2.51031068307645E-13
10098	2.09	1.93	1.96	2.82	2.68	2.65	0.0087207120990518
10105	522.87	516.97	520.12	449.99	456.71	458.21	6.1526009338775E-15
101060226	26.96	26.42	25.36	24.58	24.08	24.44	1.48325153967E-4
101060376	2.03	2.85	2.65	3.66	3.09	3.87	0.0046122371683816
10109	502.71	495.56	509.69	465.39	478.54	483.16	0.0079816987173668
10114	18.22	18.09	18.35	15.11	15.21	15.18	8.715356147080789E-11
10120	24.32	24.49	24.89	29.29	30.51	29.62	7.78840972550404E-5
10121	45.79	46.21	44.26	37.65	37.55	39.41	1.59779737229794E-8
10124	8.01	8.87	8.29	11.47	9.45	10.28	0.0034533968052499
10128	53.01	51.96	52.88	48.14	50.02	50.61	0.0037594097813884
10129	8.97	8.96	8.5	8.13	7.85	7.79	1.697685893574E-4
10140	19.2	19.86	20.34	15.58	15.76	16.82	2.2491427108461E-5
10142	4.84	4.74	4.91	5.48	5.67	5.42	0.0042862567984388
10147	33.63	31.06	29.52	35	34.85	36.27	7.04732725505717E-5
10148	31.39	33.05	33.59	40.72	41.08	39.95	5.431192896942E-4
10149	1.32	1.32	1.33	1.04	1.03	0.66	0.0060001064639421
10152	14.71	13.87	14.16	16.29	15.59	16.77	8.851422387545E-4
10155	68.05	72.65	73.22	64.6	66.87	63.04	6.95264190038794E-5
10156	17.28	17.44	18.72	21.89	21.65	21.81	1.09909156285247E-5
10163	54.78	54.91	52.77	51.53	50.89	50.97	0.0019632957766937
10165	13.1	12.42	12.82	11.87	10.85	10.76	0.0026558372286244
1017	20.05	19.76	22.4	23.5	23.64	25.8	0.0075344042022911
10180	23.49	20.94	23.5	25.18	25.05	26.91	0.0070816582213325
10188	7.49	7.6	7.94	10.26	9.18	9.88	3.71727871420187E-5
10189	74.47	78.71	82.4	58.76	58.6	55.24	3.8061161667855195E-12
10197	67.9	69.61	65.71	57.74	59.91	59.03	5.05544778290916E-8
102	44.46	42.44	42.11	49.71	48.43	48.8	1.544447394411E-4
10209	234.85	233.22	231	189.3	176.51	181.46	1.16708764714698E-27
10213	86.26	83.04	85.02	75.58	77.84	78.75	0.00147396458537
10215	11.13	10.12	10.3	14.85	13.78	13.56	1.23138741207298E-5
10221	73.85	77.33	73.49	92.57	92.8	99.12	8.58770689119183E-15
10226	76.26	76.77	83.32	71	74.62	70.45	0.0014918856642178
10227	64.6	64.57	66.77	75.88	72.43	72.44	0.0029831345736891
10228	17.47	16.29	17.24	19.9	19.25	19.35	0.0020168550563033
102288414	86.75	75.32	80.43	64.53	65.78	74.75	0.007770578878596
10236	78.78	76.2	77.97	70.41	67.05	71.66	6.71238998764663E-5
10238	27.62	26.97	26.83	23.75	25.83	24.63	3.541332058719E-4
10253	197.12	200.41	198.48	239.28	236.3	231.77	7.928515251433069E-12
10257	5.55	5.43	5.41	4.43	4.55	5.33	0.0055392079151046
1026	433.38	459.72	455.45	403.13	409.23	385.22	5.54247043182135E-8
10262	113.06	111.78	111.45	100.21	95.82	103.21	2.16323059502358E-5
10269	579.01	573.63	569.26	466.18	500.64	480.84	2.39222841308143E-17
10272	2.29	2.03	2.3	3.52	2.95	3.54	0.0014192249539293
10274	13.71	13.78	13.34	12.24	11.32	12.77	0.0028682438205168
10284	59.37	58.68	57.98	52.44	50.11	50.9	2.39671093585662E-6
10289	100.06	89.77	93.31	80.77	77.86	78.93	1.41383055078731E-5
10295	34.46	35.44	36.32	40.43	41.12	40.75	0.0045354584335246
10296	29.69	31.33	29.27	26.27	25.89	26.27	2.135221331052E-4
103	81.3	75.53	77.82	91.16	85.86	90.93	8.14664213869754E-6
10308	32.03	33.35	31	29.02	27.79	27.36	3.47201924631482E-5
1031	23.77	24.49	22.16	18.82	19.86	22.76	6.971745554505E-4
10311	36.9	37.8	38.5	34.46	35.62	33.16	0.0017474704911084
10312	125.83	127.41	125.62	154.37	156.49	161.25	4.97064639259556E-18
10327	50.86	46.2	47.75	58.7	53.38	59.74	3.886460559368E-4
10346	15.72	12.91	14.73	38.05	27.54	32.16	7.6543005423226E-14
10347	0.67	1	0.75	1.52	1.32	1.18	2.1173350255321E-5
10362	55.36	59.89	64.44	70.6	70.3	76.45	7.77686639102497E-5
10363	15.96	16.51	14.44	18.81	18.51	17.66	0.0029028448944179
10370	319.63	338.88	342.85	274.15	297.17	283.43	9.988022071108438E-11
10376	493.87	484.32	457.23	412.15	424.29	448.12	1.28945324666176E-6
10381	42.24	45.37	41.06	26.5	30.05	28.97	8.58026414766929E-18
10383	273.84	266.81	278.68	210.8	226.11	236.35	4.42073522937943E-13
10384	4.75	4.29	4.78	6.89	5.99	6.47	1.899623919249E-4
10385	4.54	5	4.8	6.64	5.82	6.71	6.867729110041E-4
10396	0.97	0.8	0.92	1.31	1.19	1.23	0.0038665061360958
10410	368.18	342.5	388.5	520.78	438.48	488.61	2.09719555938093E-10
10420	4.44	5.33	5.54	7.9	7.24	5.46	0.0026008078615332
10435	15.04	15.55	16.03	10.78	12.11	12.86	2.29169183177165E-5
10440	61.07	56.75	62.94	48.93	51.65	52.28	6.95175932686236E-6
10443	25.57	24.07	23.71	29.1	26.62	28.46	0.0017463923684294
10445	12.01	11.33	11.96	9.29	9.11	10.19	0.0027893654935363
10447	86.81	90.67	89.13	79.54	84.34	78.45	2.0361760389E-4
10449	31.53	32.8	31.34	27.89	25.94	28.02	6.15312703539455E-6
10452	72.19	68.88	64.96	60.1	61.75	63.35	4.188812635095E-4
10458	15.76	13.48	17	13.44	12.63	12.99	0.001188651403102
10461	5.94	5.88	6.5	5.1	4.97	4.71	8.531739313612E-4
10475	12.53	11.2	10.52	12.57	13.11	12.78	0.0030939228884228
10477	28.97	28.26	31.95	23.3	25.19	25.67	0.0024493185370324
10478	11.4	10.92	10.24	8.58	8.96	9.59	0.0049292802890152
10482	40.95	35.34	38.07	35.12	32.07	33.46	0.005478660027183
10487	4616.11	4702.53	4570.07	4293.62	4418.36	4351.63	1.79123826047014E-5
10490	21.8	21.97	21.91	20.47	19.57	20.01	0.0011539283563353
10491	15.73	15.48	15.38	18.05	17.63	19.18	0.0011612097429765
10492	191.91	188.52	176.02	151.76	158.41	161.15	3.0488137487812203E-10
10495	3.97	4.21	4.25	3.26	3.26	2.96	0.0011898342373452
10497	7.86	7.51	7.13	6.48	6.71	6	5.463231208561E-4
10501	8.65	9.24	9.95	6.92	7.1	6.64	3.35002128305694E-6
10507	3.38	3.56	3.56	5.01	4.67	4.57	4.3426600572967E-5
10512	37.71	36.41	36.06	20.56	22.36	21.08	8.40537974609727E-63
10524	18.37	15.54	16.02	15.21	12.92	14.17	0.0068867808120989
10527	72.82	71.73	71.62	66.54	68.94	69.46	0.0015002404350401
10531	23.17	23.81	22.57	18.43	19.56	19.71	5.15479523136644E-7
105379752	0.16	0.14	0.14	0.34	0.22	0.44	6.458532927307E-4
10539	76.91	83.17	84.46	64.91	69.39	72.18	3.22970080557512E-5
10544	12.34	14.21	14.33	17.28	16.65	17.75	0.0014328140304303
10550	60.94	62.34	62.22	73.73	71.98	72.37	6.90335434754894E-6
10555	41.66	43.13	44.38	35.39	37.82	37.26	2.295399711731E-4
10558	45.54	47.33	47.8	42.08	41.72	39.76	3.73778067059465E-6
10560	16.89	17.62	16.07	13.12	13.75	12.37	4.08611333015961E-8
10561	34.7	32.27	37.75	67.66	54.13	58.93	5.30721263527767E-23
10563	15.24	15.91	16.01	23.14	19.15	23.6	7.74183128974104E-5
10564	14.89	14.17	14.73	13.73	13.09	13.07	9.218307751974E-4
10570	0.65	0.66	0.74	1.42	1.63	1.61	2.26966472192894E-5
10573	38.83	39.84	37.37	32.27	33.54	32.7	0.0014624413208411
10574	188.87	187.13	186.46	166.15	172.76	172.48	9.32470100713238E-6
10576	137.11	132.56	128.73	109.95	115.57	121.44	4.07444827510325E-7
10579	10.85	10.44	10.48	9.05	8.98	9.5	0.002887553325311
10581	41.25	37.22	41.99	49.81	46.32	52.75	8.85453999163E-4
10585	7.98	8.59	8.08	10.22	9.85	9.33	0.0063283415614976
1059	25.59	27.15	27.6	24.19	23.47	25.07	0.0040710507025288
10600	22.35	20.78	21.04	19.31	17.18	16.46	1.87803752516175E-5
10608	15.52	16.83	16.15	13.14	12.71	12.52	2.63754554924611E-8
10611	27.73	27.29	27.76	24.5	25.78	23.07	5.58133083704644E-5
10614	12.69	13.35	13.77	11.3	11.7	12.45	0.0071101399229229
10616	35.55	32.69	37.59	46.69	45.16	44.72	1.14096817290033E-10
10623	35.8	31.17	31.09	30.49	28.13	30.81	1.069715136098E-4
10640	25.16	25.88	25.73	23.63	24.09	22.61	9.490574726299E-4
10641	2.55	2.5	2.15	5.2	3.33	4.86	2.983199187661E-4
10652	61.37	60.01	60.09	52.88	52.47	55.82	8.62322089739198E-6
10655	1	1.03	0.99	1.92	1.99	2.37	2.368698831768E-4
10666	7.57	7.65	7.2	5.65	6.19	4.95	4.14805142544404E-6
10673	2.19	2.23	2.34	5.2	3.2	5.01	1.75064923912613E-7
10694	250.62	235.63	233.83	213.03	228.91	230.93	0.0023689704679636
10695	51.53	52.92	52.46	61.02	60.29	60.25	9.240600256933E-4
10714	8.75	8.68	8.74	9.54	10.08	11.14	0.003917881965532
1072	829.11	846.01	820.21	733.84	748.66	752.6	2.2529714787518303E-9
10721	2.58	2.55	2.43	3.2	3.01	3.01	0.0049234276787809
10725	14.05	14.03	14.04	12.77	12.32	12.02	5.90734573321737E-7
10726	86.32	84.11	83.63	77.98	79	80.47	0.0076356096144816
10728	244.73	234.48	241.97	217.55	222.65	225.55	4.73744239261055E-5
10730	66.89	65.36	65.59	62.02	63.8	62.47	0.0072871542574924
10735	30.69	31.25	29.24	28.46	27.7	27.82	1.564051903136E-4
1075	57.83	56.05	54.73	59.97	61.87	67.93	0.007684042795481
10762	25.01	24.08	24.39	22.27	23.12	21.89	0.0012938405371879
10763	14.36	14.09	13.73	17.31	15.11	16.75	0.0012261078627858
10766	19.63	20.86	19.48	17.88	17.09	17.38	1.287694027238E-4
10768	86.77	88.16	86.18	98.95	100.28	98.74	1.73900157747306E-6
10771	5.39	5.75	5.55	4.88	4.47	4.26	0.0024025037516593
10775	15.61	16.36	15.46	13.04	13.32	13.54	4.178606080358E-4
10776	35.1	36.34	35	33.59	31.72	32.28	3.69312241274E-4
10783	87.03	86.88	83.71	124.71	109.47	116.29	4.42565881782732E-20
10787	16.07	15.93	15.57	14.07	15.05	14.26	0.0067601654182982
10788	8.27	8.46	7.83	12.37	9.79	9.58	1.77372985880605E-5
10793	3.29	3.1	3.16	3.92	3.1	4.23	0.0075742537164461
10794	0.95	0.78	0.58	2.11	1.1	1.9	1.41357185444523E-5
10797	111.94	106.56	107.89	103.59	102.14	98.23	7.952605929207E-4
107983993	7.99	7.91	8.57	11.15	12.31	12.14	5.48069051719796E-6
107987462	1.77	2.01	2.24	1.07	1.1	1.29	8.636204680389E-4
10801	38.45	38.23	39.43	33.46	34.71	34.46	5.4314988270527E-6
10806	17.51	17.86	18.59	23.01	23.54	23.12	2.78290184883037E-7
10808	259.62	257.53	252.36	218.65	231.89	224.02	7.04554101326423E-11
10847	16.06	16.2	16.15	14.95	14.07	14.6	1.32939764398817E-5
10859	3.11	2.55	3.34	5.43	3.95	5	5.94133139781372E-6
10871	15.78	17.06	17.42	21.34	21.56	19.23	0.0033974741420315
10875	2.88	2.89	3.12	2.61	2.13	2.09	0.0032031937302868
10890	55.15	56.09	56.22	48.62	50.03	51.6	9.44746150939185E-6
109	17.31	16.32	16.38	19.71	19.35	20.71	3.013706108024E-4
10903	5.82	5.85	5.8	7.82	7.85	7.24	2.548744616158E-4
10905	10.43	10.52	9.73	8.5	9.25	8.56	0.0010210609281151
10906	18.97	19.86	19.99	24.68	21.89	23.61	9.731898472781E-4
10919	10.38	10.59	10.33	12.81	13.24	12.81	4.7061041276558E-5
10924	13.64	14.38	15.53	19.38	22	21.37	1.84163294406562E-7
10933	173.66	178.1	168.8	155.94	165.99	158.49	2.74677320173E-4
10938	74.27	76.51	77.45	52.01	55.6	50.82	5.78310355119361E-39
10939	35.11	34.44	34.03	29.69	30.62	30.01	8.36635512896178E-6
10940	23.77	24.98	21.27	16.55	18.8	18.39	1.86358281116636E-9
10944	50.98	52.91	51.28	49.83	47.86	48.97	0.0066074429120661
10950	117.71	102.88	101.41	85.15	90.07	91.34	0.0070998269224993
10956	144.75	151.07	147.6	143.68	140.37	136.29	0.0062914125422652
10959	117.65	118.85	116.57	101.62	106.35	104.83	9.25015177772838E-8
10964	8.8	7.31	8.42	17.85	13.02	15.53	5.15949351291972E-9
10969	68.04	65.39	66.9	51.11	56.23	59.32	6.32607583209877E-6
10971	234.65	236.19	220.48	261.08	244.77	252.33	0.0050663282260605
10979	24.74	23.93	24.5	19.25	21.69	22.36	1.658391104633E-4
10983	75.48	75.29	76.88	64.76	67.3	66.38	5.43992213645845E-8
10988	32.91	31.68	31.83	28.69	29.25	29.26	5.740621095216E-4
11000	2.83	2.69	3.19	6.71	6.11	6.52	3.5403795717331104E-14
11010	30.39	32.5	32.35	25.74	25.45	21.84	2.7502036852675597E-12
110116772	0.78	0.63	0.66	1.03	1.02	1.03	0.0082883100566242
1102	24.47	25.8	26.34	22.22	21.74	22.46	4.1368373135404E-5
11021	30.3	31.86	31.77	28.32	27.59	26.11	1.177229725119E-4
11033	12.37	13.76	13.64	10.07	10.82	10.52	6.98193931797821E-5
1104	23.59	21.36	22.9	19.59	18.93	19.49	2.710973364867E-4
11040	23.11	21.75	21.2	18.96	17.47	20.24	0.001645273240703
11047	88.63	92.82	91.49	76.44	79.14	82.2	1.59784108803207E-5
11057	49.81	49.78	50.4	53.23	54.03	54.03	0.0028541498710932
1106	22.03	22.63	21.14	27.76	26.46	25.77	1.2018459624562002E-10
11060	15.73	14.22	14.93	14.09	12.78	12.46	6.911005711042E-4
11064	3.17	3.34	3.26	4.08	4.13	4.2	3.253820967991E-4
1107	12.5	11.5	11.54	15.58	14.62	14.89	5.46611148179591E-9
11070	31.41	30.14	29.76	25.79	27.97	28.03	0.0049777094274293
11072	34.01	32.77	32.19	28.63	28.25	27.06	4.105701646809E-4
11079	37.75	36.09	38.62	32.52	33.95	33.54	1.375543051246E-4
11083	14.4	15.12	14.2	12.52	13.99	13.26	7.71995904341687E-5
11101	6.13	6.12	6.67	5.03	6.42	5.16	0.0038941973480437
11118	10.06	10.46	9.22	13.24	13.29	13.25	1.82177829517388E-5
11119	4.24	4.76	4.63	6.45	6.58	6.61	2.65867005447627E-5
1112	7.71	7.94	7.18	10.39	10.32	9.41	1.08185527117636E-8
11130	35	33.96	32.39	28.69	28.57	31.98	0.0033036681170118
11137	21.91	20.56	19.78	18.35	17.12	17.77	4.182414396537E-4
11149	6.66	7.8	6.77	6.11	5.96	6.45	0.0060141574827866
1116	1664.86	1674.83	1692.81	2164.66	1963.64	2055.69	1.3589858562751102E-15
11173	10.89	11.65	11.93	14	15.3	14.67	8.23621148442673E-7
11177	39.14	37.04	38.77	34.56	32.16	32.54	4.30289406680126E-8
11179	6.08	5.81	6.35	7.75	6.86	8.71	0.0053574233678955
1118	5.72	5.45	4.98	8.57	7.37	6.84	3.036398257273E-4
11182	47.32	48.32	50.07	39.52	41.78	42.32	1.78542295991846E-5
11183	10.3	10.19	10.31	12.17	11.7	11.91	0.0051186356946454
112	3.81	3.6	3.8	4.41	4.52	4.77	0.0040200678055321
1120	16.03	14.35	11.65	21.52	20.28	21.56	2.34023731726381E-7
11212	35.13	34.28	34.54	33.57	30.38	30.59	0.0038345524685899
11213	7.7	7.24	7.22	10.2	9.39	9.46	3.5764725349840404E-9
11222	58.93	54.08	57.17	49.27	50.02	54.86	0.0046633799445873
112268350	0.36	0.17	0.17	1.04	0.22	0.77	0.0037199455018071
11228	23.35	24.31	23.42	18.83	20.69	19.53	1.88756836119876E-9
112398	35.25	35.58	37.81	31.35	31.7	32.77	6.648589676944E-4
11243	16.08	15.83	15.77	13.66	11.9	12.18	0.0081518843700064
112495	165.74	160.33	158.42	133.19	135.36	138.06	2.01861108042528E-6
11252	65.73	64.52	67.68	61	58.84	59.73	3.7375077215794E-5
11261	38.03	39	40.1	32.98	36.08	38.92	1.43724335456E-4
112694756	21.6	18.43	17.58	27.13	22.44	21.3	0.002953060998142
11274	21.58	17.73	20.53	38.59	29.08	33.31	3.12264809992508E-7
11277	6.42	6.25	9	14.75	9.48	10.94	4.543977701782E-4
11279	0.52	0.79	0.8	0.92	0.94	1.14	0.0079695541790786
112939	30.06	32.91	34.43	29.16	30.5	28.85	0.0017904760304217
113	2.47	2.57	2.38	3.29	3.37	3.83	2.58063699278377E-5
1130	19.5	18.89	18.72	22.97	21.74	21.42	6.40628717590226E-6
113000	9.31	10.51	10.39	6.76	8.18	7.39	4.40757348560277E-5
11313	54.8	54.18	55.55	44.13	45.14	46.13	1.45354349307208E-7
11314	8.35	6.65	6.77	14.36	8.53	9.33	0.0072585203111091
11321	18.76	20.65	19.8	17.08	17.37	17.53	0.0029216517162731
11322	13.46	14.39	14.78	21.31	21.37	21.11	1.3913473835653699E-18
11326	0.93	0.97	1.28	1.69	2.42	2.57	4.356612496978E-4
11329	21.96	22.3	21.57	19.67	19.18	20.11	0.005146776775107
11336	29.61	31.34	28.62	24.43	25.48	25.67	4.87319886699057E-6
11338	88.53	86.35	92.37	69.8	72.67	73.01	4.32627788828611E-14
113419	18.78	18.8	19.58	14.49	15.18	15.57	1.77808574748882E-8
113444	8.48	8.48	8.11	7.56	7.45	7.16	0.008399042002709
113829	91.56	102.19	95.84	92.54	80.03	87.22	8.143583317924E-4
114294	70.64	73.02	70.9	62.65	62.78	61.74	6.11403736399498E-7
114483834	34.45	31.9	33.92	30.12	29.17	28.96	5.883051952085E-4
114625	12.25	13.02	11.84	10.43	9.8	10.54	4.90231595563307E-5
1147	23.4	22.4	21.65	19.4	20.14	20.69	9.600173622393E-4
114803	11.12	10.95	10.72	13.07	13.39	11.59	0.0018631572302025
114822	0.94	0.81	0.89	1.72	1.44	2.08	9.02729788197871E-6
114823	53.12	49	50.08	73.51	67.21	72.76	1.13667956658844E-27
114879	2.49	2.64	2.95	4.4	4.13	3.73	1.44904928630541E-5
114881	1.28	1.29	1.2	2.49	2.16	2.34	2.7614086125266E-6
114882	61.44	59.69	59.97	50.4	51.36	47.36	2.20834891475702E-15
114907	22.6	22.02	21.68	32.55	28.76	29.21	5.37327375524292E-17
114991	0.73	0.85	0.86	1.39	1.21	1.39	5.5884543592115E-6
115207	22.8	22.75	22.25	17.95	20.97	20.48	6.8943318028448E-5
115294	9.92	8.86	9.66	12.23	12.48	11.35	9.08195261958254E-5
115361	2.59	2.22	2.54	5.77	3.86	4.47	5.44191098566576E-13
115362	0.56	0.54	0.51	1.5	1.1	1.14	1.6941525073263E-9
115817	7.06	5.97	5.79	9.61	8.46	9.19	8.014515042023E-4
115825	5.2	4.98	4.21	6.1	5.74	5.61	0.0061965555352356
115939	25.48	22.02	25.53	18.96	20.16	20.4	0.0022605387194904
115992	18.75	18.07	19.76	23.93	24.07	24.03	2.17610603825601E-10
116064	17.57	17.41	18.58	16.6	16.2	15.44	2.296894568797E-4
116071	3.25	3.24	4.21	6.11	5.35	4.95	3.308573028533E-4
116444	0.35	0.3	0.36	1.05	0.65	0.64	0.0013315114194642
116985	40.62	42.18	41.96	58.8	56.6	55.12	2.80761675332321E-25
117246	18.39	18.26	18.72	16.42	16.6	17.3	0.0030874581092341
117289	2.97	3.29	3.25	4.75	3.88	4.87	0.0010038445521075
117608	4.11	4.07	3.72	5.83	4.63	5.19	0.0068861872156501
1182	13.91	15.39	14.75	12.01	12.7	13.02	7.34881252433092E-6
118429	58.08	58.76	60.73	54.1	55.33	54.25	2.02437547825E-4
118460	5.16	4.68	5.25	4.55	4.12	4.09	0.0051615059937994
118788	21.53	20.85	21.21	29.73	26.67	27.12	6.6081260998590394E-12
119032	12.72	10.8	12.31	8.99	8.31	9.03	1.44208026699531E-6
1192	733.43	711.99	719.22	615.34	625.41	653.75	4.0599386937401E-11
1196	16.95	16.92	16.19	20.57	20.28	20.77	5.089471984533E-4
120	6.21	5.35	5.3	7.23	6.55	6.89	0.0051645782211316
1200	117	114.96	110.52	129.94	124.35	126.75	5.02275477554E-4
120227	4.37	3.94	4.19	5.89	5.4	6.5	0.0016159239974727
120892	2.47	2.78	2.17	1.6	2.08	1.51	3.434118065025E-4
1211	159.89	155.24	161.25	131.64	138.48	129.51	3.6310594693538E-8
1212	49.92	48.77	54.3	40.24	48.62	44.56	0.0078998446715438
1213	124.28	123.19	120.18	113	114.96	115.63	1.53192658405248E-5
122553	21.04	21.99	21.65	19.59	18.18	19.12	1.802172187155E-4
122830	10.84	11.76	10.97	9.39	10.13	9.09	2.03271315490283E-5
123	1175.18	1163.82	1116.15	842.93	719.16	699.65	4.08569942454348E-13
1230	4.49	4.62	4.83	6.8	6.91	7.68	8.34627479939079E-7
123096	3.99	4.08	4.53	5.42	5.18	6.06	0.0017498551033604
123207	5.32	6.02	5.46	7.07	5.85	6.78	0.0048558280903965
123355	8.1	7.94	8.11	11.44	9.57	10.23	5.94818511804759E-5
1236	7.65	7.32	7.5	12.85	10.23	11.36	1.28938636977122E-7
123811	25.87	28.24	26.86	22.9	23.62	22.94	2.635631433175E-4
123920	66.37	63.97	64.56	58.83	57.8	58.25	1.810233783019E-4
1241	1.53	1.34	1.51	2.05	2.05	2.2	0.0049693625844295
124222	15.56	16.72	19.18	21.48	19.61	19.91	0.0085412384742017
124245	24.94	25.4	24.08	21.18	21.91	21.35	7.849441223491E-4
124460	2.92	2.72	2.71	3.7	3.79	3.83	0.0053655497255139
124491	7.15	8.18	8.25	6.28	7.29	6.38	0.0016800473057341
124540	6.25	5.6	6.12	8.56	8.88	7.56	2.9770279542978403E-10
124583	27.04	27.86	27.32	22.77	22.56	21.07	2.96114190585862E-9
124599	3.42	3.28	3.13	5.27	4.59	4.5	0.0024429023498499
124641	16.35	17.93	18.5	14.57	12.19	14.78	0.0060185276947877
124872	1.71	1.3	1.71	2.14	2.03	2.25	7.286158828397E-4
124989	2.35	2.53	2.25	3.21	3.21	3.19	0.0033209623396337
124997	4.3	4.57	4.76	4.08	3.56	3.89	0.0012937708823839
125058	15.63	17.06	16.6	19.24	19.24	19.06	6.46210033479606E-6
125336	2.33	2.22	2.21	3.25	3.2	3.15	2.31233443252935E-5
125476	22.05	20.54	20.81	15.49	15.92	17.07	9.196422700704E-4
126006	1.61	1.8	2.07	3.41	3.19	3.22	0.0016263198526249
126014	1.55	1.15	1.54	2.28	2.93	2.34	0.002863725525698
126298	26.49	27.39	27.43	26.17	23.81	24.91	3.318185243538E-4
1263	99.64	101.13	102.68	118.94	115.2	111.59	8.09841726686316E-5
126308	73.83	77.01	76.82	66.35	66.9	63.49	4.605488129825591E-9
126321	108.55	109.51	116	124.79	123.01	126.54	3.118014237289E-4
126326	6.83	6.83	6.89	9.68	8.96	9.48	7.18802006823016E-8
126731	7.89	7.25	6.72	8.98	8.5	9.23	9.669052798173E-4
126792	13.16	14.34	13.99	9.76	11.92	11.32	4.92027052796416E-5
127262	14.33	15.35	15.17	12.56	12.59	12.1	4.37497010344E-4
127396	41.53	41.98	39.66	53.09	49.26	44.93	3.073063974133E-4
127687	48.91	53.31	56.8	43.8	46.55	45.86	0.0012794189318843
1277	2.35	2.82	2.84	1.14	1.76	1.38	5.10032582210448E-10
1278	1.62	1.66	1.75	0.04	0	0.01	1.39126422694315E-19
127829	39.17	44.77	45.09	33.33	34.85	34.13	1.59529659362832E-7
127933	104.04	104.8	105.17	101.26	103.24	97.37	0.0087033170897832
1281	0.41	0.38	0.33	0.01	0	0	8.90441809978137E-8
1282	3.13	3.1	3.78	4.23	3.82	4.23	0.0059411358333969
128239	4.28	3.89	3.85	5.59	4.83	6.03	1.36194172652616E-5
128338	21.84	18.6	20.65	28.25	27.06	26.5	8.94586998624653E-8
1284	6.75	6.2	6.37	7.77	7.04	8.1	0.0035937293178142
128506	22.95	23.88	25.26	39.62	34.16	33.58	1.76653173574691E-13
128866	119.77	117.73	121.43	105.47	103.17	111.21	1.8091218035529E-5
1292	282.24	290.05	298.88	324.02	317	332.19	3.32916314404838E-5
1293	8.72	9.13	8.86	10.03	12.3	12.51	4.64754788072598E-7
129607	7.43	6.01	7.51	13.33	9.26	12.1	1.551055305621E-4
1298	42.97	44.02	45.13	66	61.5	67.28	5.99889909723859E-29
129831	5.18	4.96	4.99	3.51	3.46	3.87	0.0021531922130094
130074	38.83	39.43	38.88	35.94	36.64	34.63	1.595798493006E-4
1303	1.26	1.24	1.4	0.91	1.02	0.79	4.65453507734E-4
130399	0.58	0.68	0.72	0.33	0.31	0.38	4.36947373710842E-6
130507	9.82	9.15	9.25	7.88	8.18	8.24	3.44375809042857E-5
1311	0.37	0.26	0.34	0	0	0.03	1.207368055332E-4
1314	179.42	173.7	174.77	167.48	170.06	172.56	0.007990350388766
131566	21.4	22.12	22.05	19.48	20.42	19.34	2.912645835845E-4
1316	50.65	51.09	51.6	45.28	42.98	41.26	2.52619251724766E-10
131601	37.78	42.82	42.66	38.14	36.35	33.43	2.279743758406E-4
132160	22.36	25.19	26.26	30.66	29.02	28.04	0.0022522813678106
1326	22.56	23.96	21.82	20.08	19.65	18.43	3.233506469877E-4
132864	26.75	26.71	28.04	25.98	26.37	26.5	0.0013930712411318
133686	20.1	20.1	21.01	15.93	18.03	18.23	1.68695123487949E-5
134637	1.55	1.36	1.46	1.81	2.51	2.27	7.39961672589766E-5
134728	1.01	0.5	0.93	1.68	1.06	1.16	0.0044392755817671
134957	8.92	9.22	8.77	6.51	7.3	6.94	2.08603685378405E-6
135112	30.41	29.54	30.33	40.45	36.49	34.16	8.53940853388343E-6
1362	25.91	25.7	25.28	29.77	28.9	28.42	5.94791854488978E-5
1368	16.14	15.87	15.75	23.63	25.38	25.82	5.41058401635462E-37
1374	33.03	30.81	32.28	25.64	22.92	26.1	4.09514187435175E-12
1375	6.97	6.2	6.88	10.44	10.01	10.45	3.0097525438452202E-9
137964	27.26	29.18	28.03	24.21	24.91	25.08	9.25370142371984E-7
138050	25.81	25.77	25.52	20.81	22.03	21.1	2.22214211326699E-5
1387	10.46	10.7	9.94	9.25	7.81	8.22	2.04288837860163E-10
1398	21.09	20.53	18.83	17.33	17.63	16.89	9.24607249360096E-5
1399	34.32	33.32	32.56	30.26	32.1	31.21	0.0038525140349662
14	64.38	61.35	57.6	54.05	54.78	54.28	5.903861813755E-4
140459	7.84	8.16	8.75	6.83	7.16	7.63	0.0056859491833324
140609	34.08	34.2	34.79	32.51	32.27	30.45	0.0025962111306351
140710	6.55	6.81	6.8	6.06	5.59	6.27	1.689147991825E-4
140767	19.82	20.13	20.19	27.1	28.32	32.11	8.69730411384172E-13
140809	27.25	26.78	25.23	19.87	17.93	18.42	2.0403329468327702E-14
140885	39.53	40.33	39.87	34.92	37.59	37.77	0.001890109267066
1410	3.7	3.96	4.94	0	0	0	1.10891942703596E-9
143187	12.84	12.87	12.14	11.68	12.33	10.87	0.0076298876416467
1432	61.64	60.69	67.18	68.83	75.84	76.25	0.0041889080249425
143279	19.24	20.09	18.83	22.81	24.05	21.71	0.0013504673794974
1435	79.99	80.45	79.32	109.86	112.83	111.4	8.46165730541024E-39
1436	144.81	145.56	144.82	153.92	173.33	176.08	1.94003655673744E-5
143689	6.26	5.96	6.33	8.52	7.57	8.6	1.228304144987E-4
143884	5.08	5.64	5.48	4.25	4.24	4.57	0.001903551551198
1439	3.28	2.93	3.51	4.33	4.1	4.28	0.0011434871797041
1441	2.1	2.2	2.08	4.08	3.15	3.8	1.0443628552136E-6
144132	1.24	1.32	1.17	1.79	1.87	2	7.302381676955811E-9
144404	4.05	3.31	4.15	3.88	5.18	5.35	1.6779925699301E-5
144455	13.89	14.62	15.51	12.59	13.91	12.84	0.0015215184924006
1445	32.18	32.96	32.29	26	27.26	25.9	7.73676547561828E-8
144809	1.06	0.88	1.04	1.72	1.14	1.87	0.0077564460217741
144811	155.43	152.25	154.25	95.09	101.78	89.96	3.0616735821187503E-58
145482	8.57	8.66	10.23	10.66	11.84	11.86	1.385165842314E-4
145483	0.94	1.2	1.05	0.74	0.61	0.75	0.0054982244139925
146198	5.19	4.54	4.38	6.22	5.68	5.87	0.0068506060737868
1462	3.72	3.6	3.33	3.15	2.54	2.85	1.044508790161E-4
1464	3.39	3.16	3.24	4.42	4.61	5.09	2.15596115239524E-9
147007	13.43	12.5	13.25	10.38	11.3	10.83	1.889066494818E-4
147015	1.78	1.65	1.35	2.9	2.3	2.53	0.0057104505325151
147657	3.65	3.85	3.67	2.29	2.94	3.15	3.74366355432E-4
147687	3.86	4.09	3.75	5.34	4.59	4.68	0.0055114093005131
147968	0.08	0.08	0.08	0.29	0.3	0.21	0.0066480703191724
148156	3.27	2.86	2.9	4.22	4.49	4.72	1.641866767147E-4
148362	23.93	25.7	24.19	21.81	22.2	21.51	3.003136502457E-4
148423	12.16	11.58	12.32	13.44	13.17	13.54	1.648331733037E-4
148523	3.69	3.27	3.03	5.62	5.26	6.39	7.11838547454263E-7
149041	6.06	5.77	6.1	5.24	5.19	5.2	1.548192431836E-4
149478	6.69	6.42	6.87	9.95	8.41	10.64	7.82158262454066E-6
1495	128.89	127.2	126.35	116.89	118.08	114.44	3.62288652792388E-7
15	1.2	1.31	0.88	3	2.35	3.09	4.09028197137657E-13
1503	125.36	127.36	122.76	108.37	115.35	120.23	1.503302453096E-4
150372	0.82	0.81	0.81	1.47	1.52	1.41	1.84665048892205E-6
1508	354.96	350.91	349.25	393.81	368.69	377.8	0.0075781533393482
1509	690.07	690.34	713.31	593.92	658.22	659.16	5.94308429562121E-5
151011	14.18	14.96	14.07	13.57	13.53	12.49	0.0024353540839328
151176	6.98	7.2	7.8	9.57	9.18	9.63	3.508122645061E-4
151194	7.15	7.63	7.26	9.69	8.37	8.31	0.0039826249232537
151195	8.11	7.84	7.92	6.35	6.02	6.53	3.70345056396621E-5
1512	234.68	237.47	241.09	286.94	271.87	286.8	6.0546688481164E-8
151313	2.77	2.98	3.39	4.17	4.63	5.38	0.0017213747009626
151636	29.71	26.92	27.84	37.49	34.68	33.64	5.97415291117577E-9
151987	24.37	24.94	25.51	22.77	23.78	23.13	0.0061828350527104
152100	8.24	8.63	9.01	9.78	10.18	13.14	0.0014742897790977
152185	2.21	2.07	2.11	2.68	2.96	2.91	0.0011793260584341
152926	4.55	4.11	4.02	8.16	5.82	7.55	3.20397377978948E-6
1536	2.33	2.03	2.29	3.14	3.11	3.09	5.866579391123E-4
1537	148.24	147.02	146.68	134.89	130.06	143.08	0.0066192581619135
154043	5.95	5.92	6.26	7.91	7.38	6.88	0.0016954103197294
1543	0.44	0.44	0.71	0.18	0.25	0.16	0.0035418590838475
1545	170.48	180.39	176.86	122.25	122.89	112.08	7.14059947153538E-49
154810	6.43	6.31	5.93	8.25	8.24	8.67	8.327749071505169E-11
154881	3.4	3.29	3.27	2.2	2.46	2.25	4.31109599530804E-6
155185	2.96	2.77	3.26	4.7	3.8	4.85	3.69198123505378E-5
155435	8.15	7.87	8.21	9.38	9.03	9.27	0.0020188883303675
156	40.52	43.89	44.8	50.47	51.31	50.46	8.00950705666707E-5
157506	24.8	25.71	27.45	17.22	18.94	17.78	7.86541661152208E-21
157769	55.96	54.55	55.77	52.94	51.58	49.42	7.4922868068437E-5
158056	0.22	0.28	0.31	0.71	0.53	0.47	0.0058685711870428
158293	14.77	15.28	15.58	13.82	13.5	13.72	0.0024165387660844
158405	4.21	4.25	4.13	5.22	5.21	5.52	1.27233243211246E-5
1588	33.8	33.83	32.81	30.1	30.08	32.17	0.0012772319110318
1595	43.62	46.42	46.38	27.96	30.05	31.06	1.52683509145655E-33
159686	4.52	4.31	4.83	6.26	6.07	6.69	5.24371867029566E-5
16	43.85	41.19	43.26	50.21	46.38	47.17	0.0044938312826039
160	43.99	42.38	43.92	40.62	38.74	39.26	4.019476810046E-4
1604	47.75	45.93	45.75	50.92	54.38	52.41	0.002305164755396
160418	5.51	5.93	5.49	4.73	4.86	4.44	1.035023913346E-4
1605	18.38	18.44	18.49	16.48	16.24	15.81	1.68097969571126E-5
1606	6.49	6.55	6.32	10.78	10.58	12.07	3.56671577171859E-15
160897	4.51	4.67	4.3	5.93	6.07	5.85	6.92867132148439E-8
161	20.66	22.13	22.45	19.06	18.79	20.56	0.0066018903373707
1611	105.87	109.8	107.21	98.6	102.49	99.62	0.0012186175373374
1627	25.67	26	25.67	28.53	30.9	32.03	2.685468952233E-4
162963	2.58	2.38	2.3	4.18	3.43	3.52	1.826545920011E-4
162966	3.3	3.39	3.47	4.96	4.57	5.41	4.00244118516678E-5
1634	0.52	0.53	0.56	0	0.02	0	9.033208416588281E-10
1635	60.22	62.32	61.14	52.57	51.33	53.07	4.08475858303129E-7
163732	45.89	50.06	55.23	63.07	66.3	64.21	3.07508599786734E-6
163859	29.02	27.22	28.83	26.09	25.32	25.24	4.394572229516E-4
164	23.52	23.22	24.51	20.64	21.5	21.51	2.08618923638907E-5
1642	95.52	96.32	91.35	75.42	74.95	75.26	2.63187424004441E-23
1649	66.52	73.66	73	93.52	77.48	80.31	0.0035803967094314
1654	117.26	115.66	112.38	109.73	107.42	107.08	3.599359860141E-4
1656	48.66	49.08	48.53	42.3	42.89	41.8	1.78047020913332E-8
165631	12.43	11.45	11.2	14.17	13.07	13.62	0.0040963922134312
1659	24.95	23.99	23.45	21.47	21.72	21.25	3.000201353227E-4
165904	5.09	4.69	4.76	9.25	8.13	8	1.52889220219692E-24
1660	67.01	64.63	63.82	51.62	54.51	55.91	2.46365747611121E-13
166378	1.84	1.29	1.07	1.78	2.12	2.07	0.0070928379634374
1665	82.75	80.58	79.57	73.71	77.92	75.55	0.0021983405821495
1666	105.48	99.88	101.65	111.95	112.39	117.17	2.964391396659E-4
167227	15.91	16.22	16.23	14.09	14.68	14.55	2.76244017200362E-5
168374	13.3	14.34	14.45	18.16	18.01	16.83	2.40544527336288E-5
169044	5.32	5.78	5.7	7.63	7.96	7.19	2.22836969372944E-6
170506	12.42	12.53	12.84	11.79	11.69	11.31	0.0065875538298241
170575	0.38	0.45	0.42	1.13	0.7	0.78	2.65793170789E-4
170961	0.76	0.75	0.65	1.01	1.23	1.08	0.0060607488761886
171568	15.4	14.49	14.4	11.53	11.87	10.83	1.17202013178E-4
1717	4.99	4.53	4.85	3.15	2.81	3.07	1.50449403554803E-6
1718	49.04	46.04	49.18	31.06	33.4	35.44	9.12334947252232E-29
1725	47.64	46.99	45.88	52.55	54.34	56.22	0.00464217252593
1728	173.63	171.23	168.08	93.62	100.69	97.84	4.874971783453429E-103
1730	5.45	5.14	5.01	6.58	8.29	7.38	6.13530061607319E-6
1738	28.45	29.15	30.03	26.27	26.85	27.06	0.0024197030178696
1743	54.5	51.96	54.01	50.14	49.68	50.31	0.0024965353791775
1758	7.7	7.27	5.83	11.24	9.06	8.61	2.358571005867E-4
1759	4.4	3.64	4.47	5.94	5.26	5.98	2.938804596935E-4
1762	11.76	12.13	11.83	10.42	9.67	10.13	4.650197280978E-4
177	2.5	2.22	2.32	4.45	3.86	3.73	0.0016884315187513
1778	41.79	39.96	39.23	37.56	36.14	36.77	1.74795006597569E-6
1794	22.37	23.86	23.35	27.19	28.76	29.83	3.74854808580635E-9
1795	1.97	1.88	1.97	2.78	2.59	2.44	2.709703330988E-4
1798	26.82	26.35	27.68	32.43	30.47	34.57	4.482967972115E-4
1806	16.1	14.97	15.9	17.57	19.36	19.79	4.23301573167226E-5
1807	0.67	0.56	0.53	0.22	0.36	0.19	0.0082908539665127
182	34.71	34.68	34	38.87	42.12	37.07	7.634278237636E-4
1836	7.08	7.14	6.8	6.13	6.14	5.89	2.341022519709E-4
1839	344.53	351.89	342.74	324.32	338.27	315.78	0.0011299309093022
1843	89.88	94.21	91.18	105.5	103.98	97.55	0.0046385731813289
1844	45.72	48.86	53.52	66.83	61.92	61.75	1.37532300509518E-7
1845	34.51	34.41	33.95	30.09	30.85	29.37	3.62002856496602E-6
1847	66.76	67.91	67.32	60.38	61.96	60.65	1.082195064147E-4
1849	23.44	24.33	25.99	30.04	29.13	26.71	0.0018503129494038
1861	32.06	30.57	31.32	25.95	28.73	29.32	0.0051185944773908
1879	9.72	10.42	9.61	7.09	8.14	7.76	8.71544092815594E-7
1880	21.54	21.5	20.85	11.21	13.03	12.08	1.02722894060698E-18
1889	13.93	14.22	13.51	17.9	17.59	17.01	5.97046847509783E-8
1890	80.98	79.58	89.65	108.46	102.35	103.98	3.6351924101135E-9
19	67.91	67.93	64.94	85.57	84.07	83.56	1.8735687974660202E-21
1902	10.9	9.26	10.66	8.79	8.95	8.41	0.0016891380097964
1911	4.36	3.52	3.64	5.44	4.55	5.21	2.411100496063E-4
1915	2616.53	2626.02	2565.21	2409.21	2450.71	2622.26	0.0049452735400073
192111	16.28	17.91	18.13	14.05	14.86	15.8	3.352633612605E-4
1938	591.26	601.74	599.77	566.49	552.39	565.75	1.05200922505439E-5
1952	0.2	0.21	0.23	0.47	0.36	0.42	1.022039571781E-4
1959	76.84	76.22	77.13	108.01	94.1	98.54	2.5603278273056E-14
196	25.63	27.96	28.29	25.77	24.75	25.06	0.002184537117889
1961	2.04	2.45	2.08	1.26	1.02	1.65	0.0017606644911838
1964	34.28	34.97	33.55	29.37	32.29	29.85	7.36111590427666E-5
196410	8.6	7.09	7.45	14.51	11.41	13.96	1.29692403747101E-7
1965	40.82	39.67	40.2	34.02	36.52	35.6	2.33736718738461E-6
196527	49.26	48.84	50.34	53	56.48	53.99	0.004389274822167
196528	5.93	5.47	5.67	4.52	4.84	4.68	6.14358270161842E-5
197258	2.59	2.73	2.79	3.86	3.4	4.04	8.545598088354E-4
1973	265.52	254.04	252.18	235.25	233.53	240.73	2.35170278521307E-5
1978	50.92	54.98	52.95	68.07	72.67	73.87	5.22225095739624E-7
1979	31.62	32.32	31.95	29.38	28.53	30.79	3.434656712216E-4
1981	157.72	155.29	156.78	129.68	133.94	135.6	2.8423309814398104E-17
1982	449.25	443.59	429.65	346.6	356.61	350.04	7.64425433939771E-32
1983	93.05	88.96	89	73.87	74.97	73.83	5.0118889313270505E-20
1984	215.31	211.35	218.38	188.89	187.51	189.21	8.37770752415618E-8
2	205.93	196.86	192.99	237.43	214.71	227.61	2.77710173198172E-5
20	7.68	7.93	8	9.01	9.75	10.53	8.35938479010216E-6
2000	21.5	21.27	21.41	18.41	18.81	18.15	4.41056433118965E-5
200424	7.41	7.07	7.43	6.28	6.72	6.56	2.547449950059E-4
201163	7.15	6.9	6.55	6	5.98	5.88	0.0083382798128606
2012	126.33	126.01	123.99	142.44	133.33	137.28	0.0011664251017887
201266	28.69	30.17	29.67	35.32	33.28	36.96	8.12865886138258E-5
2014	133.35	146.59	144.26	120.71	113.67	125.04	5.698984226254E-4
201895	9.34	9.56	9.73	11.69	11.57	11.3	4.69634815482301E-5
202018	12.11	11.97	12.83	10.02	10.53	10.49	1.943051874095E-4
2026	20.83	21.27	19.66	32.98	28.41	27.1	1.85591443153497E-10
2029	268.29	251.45	265.17	256.46	238.45	246.14	0.0029494551708044
203	20.92	22.96	21.03	27.03	25.05	28.66	0.002914114420243
2030	36.16	36.73	38.07	52.41	51.94	52	2.81051628786351E-18
203286	1.18	0.77	0.91	1.28	1.44	1.45	0.0010977287212783
2033	22.18	22.67	21.97	20.24	19.61	18.3	5.59272709603908E-7
203328	7.4	8.01	8.35	11.37	10.13	12.73	5.587641445685E-4
203522	8.53	8.5	7.84	12.42	10.79	11.3	3.13455235053989E-7
2037	90.43	88.41	88.53	101.22	98.43	98.14	2.124660352228E-4
204	39.22	39.08	39.04	47.79	45.1	49.24	1.43481605331448E-8
2048	0.53	0.5	0.62	1.04	0.9	0.98	0.0017724489144458
204851	19.3	19.2	18.85	18.21	18.03	17.49	0.0021286841755837
205	11.34	11.83	11.56	18.34	16.33	16.04	9.70560138021705E-19
2053	0.25	0.13	0.18	0.32	0.67	0.57	0.0080523303068657
2055	14.21	10.82	11.49	14.16	11.94	13.05	0.004811056721635
205717	4.01	4.04	3.81	3.6	3.39	3.48	0.00186950018186
206358	14.48	14.16	15.22	10.88	13.07	12.07	3.40549315742712E-6
2067	55.63	58.9	58.62	72.06	74.99	75.39	2.19332200220932E-14
2086	14.42	14.96	14.94	21.59	19.55	20.33	3.2414282100961295E-11
2101	25.88	25	26.52	21.78	22.54	22.45	4.731847578397E-4
2107	89.21	87.88	86.9	76.05	75.74	75.62	7.244657097425059E-12
2108	51.4	51.6	50.91	45.9	47.05	49.08	0.0058584395703847
211	151.69	149.09	149.21	188.4	172.79	171.65	6.88878922471555E-8
2110	20.87	18.94	20.53	14.22	15.34	14.17	2.71169650645401E-8
2113	110.49	112.41	106.91	102.39	103.57	93.88	3.79756272970124E-5
2114	31.19	29.73	29.52	27.88	27.26	25.38	5.469507761528E-4
2118	2.32	2.45	2.21	3.95	3.73	4.05	1.78496375495229E-5
2123	38.99	38.88	37.49	33.22	31.2	29.56	1.25174562794094E-8
2124	50.09	49.84	49.54	40.68	42.48	39.61	4.1821711188422E-8
2130	132.79	136.7	129.15	112.44	118.81	123.43	8.83408102126023E-7
2140	10.71	9.98	9.02	9.13	9.07	9.17	0.0070406907121156
2152	29.37	28.58	28.3	16.84	23.18	21.22	1.8153051234396203E-9
2167	574.06	573.11	587.36	516.3	488.85	539.18	1.83548790620007E-6
217	0.43	0.49	0.58	0.79	0.63	0.76	0.0062229991525541
2171	573.53	570.92	571.03	482.72	446.89	481.63	2.7243069282752297E-12
2177	4.76	5.67	5.43	6.27	5.68	7.42	0.0027134137829534
2180	118.18	109.19	110.21	105.75	100.98	97.4	2.21939237277693E-5
2181	33.56	33.75	31.95	31.41	31.42	30.79	0.007472194797927
2182	114.49	115.29	113.84	107.37	114.46	105.67	0.0084156988436766
2185	23.37	22.29	22.22	34.95	29.95	31.73	1.38186654190397E-16
2191	7.07	6.93	6.93	10.01	8.49	8.53	0.001331137686342
219285	24.33	23.97	24.07	35.7	30.28	32.71	4.44211069870829E-16
219333	56.85	57.43	56.18	49.25	51.61	46.99	7.14669420661895E-8
2194	37.9	38.03	38.88	29.6	32.52	33.32	7.627709770804639E-12
219539	0.41	0.73	0.16	1.24	0.96	1.23	0.0032173996965132
219854	3.1	2.28	2.43	3.41	3.36	3.61	0.0087379269281696
219988	24.71	23.06	23.37	27.78	25.79	27.54	0.0024742447589227
220002	58.95	66.19	64.36	36.89	34.91	35.99	1.47011368682615E-56
2202	0.22	0.28	0.21	0	0	0	2.43767598868809E-5
2203	6.33	7.08	7.45	11.57	10.2	11.8	2.13891809796472E-6
2204	88.29	89.46	83.93	61.61	77.19	72.98	6.336272410214E-4
221037	32.42	30.96	30.29	36.9	35.45	35.48	1.33209101919279E-5
2212	13.78	13.7	14.3	26.18	23.38	22.39	5.179306080466591E-19
2213	7.16	8.18	6.7	13.9	14.67	12.13	1.17157486234765E-10
221477	21.3	21.19	21.2	18.75	18.97	19.44	3.3054453827392E-5
221711	0.45	0.32	0.49	1.26	1.06	0.78	1.849138051656E-4
221937	4.94	5.04	4.79	6.26	5.47	6.93	3.03771688858578E-5
222194	6.49	6.98	6.65	8.13	8.14	7.88	6.720282370344E-4
2222	113.91	113.85	117.87	92.64	91.98	93.6	5.26272179845838E-17
222229	15.58	14.38	14.78	10.94	11.46	11.41	1.97534399968841E-6
2224	95.96	95.75	99.05	81.29	83.84	90.76	1.662258807981E-4
223082	15.96	16.61	17.98	15.58	15.06	13.95	0.0044635925092123
2247	10.02	9.76	10.22	6.79	7.9	6.74	3.29624753735824E-13
2260	18.64	18.65	19.04	23.32	21.83	22.11	5.44662243172109E-5
2268	50.85	49.91	49.89	59.99	59.7	58.46	1.23987017197801E-6
2273	8.17	8.06	7.38	10.2	9.77	10.38	0.001189075584596
2275	8.27	6.95	7.17	10.82	9.94	9.51	0.0018478344175068
22803	82.7	82.39	82.23	79.36	78.11	77.35	0.0045609056159655
22820	86.08	84.13	86.78	80.16	80.65	83.45	0.0063113837932144
22822	164.72	165.24	165.44	154.64	154.48	147.78	3.70779886691229E-6
22827	88.64	89.24	92.01	75.29	77.13	77.95	2.13159659326922E-8
22836	58.1	58	58.52	73.4	69.33	67.02	2.2327553044672602E-9
22839	32.21	32.56	34.7	30.59	29.55	30.35	0.0010638208831042
22841	3.59	3.12	3.42	2.95	2.96	2.54	0.0067207909365035
22846	17.21	17.66	17.91	26.2	24.93	26.48	1.59604014595429E-27
22856	56.95	56.38	54.56	51.88	54.75	52.49	0.0056958796207257
22859	4.56	4.89	4.37	6.35	5.49	5.92	2.26511180743792E-6
22862	19.12	18.24	19.05	23.03	23.58	22.96	1.40934418014894E-8
22873	2.89	2.69	2.61	4.21	3.21	3.73	0.003201822883359
22878	14.77	14.41	13.92	12.45	13.06	12.87	0.0059736821783467
22884	12.67	12.09	12.43	10.91	11.25	11.16	0.0024187343718571
2289	49.6	49.43	49.22	73.31	67.02	66.82	5.70403485181814E-24
22897	7.75	7.27	7	6.13	6.66	6.45	0.0014964487860493
22898	39.89	39.87	38.91	50.54	50.78	49.92	3.72685894640402E-15
22900	42.67	41.08	42.37	48.1	48.46	49.14	4.149501042827E-4
22907	22.16	21.97	21.92	19.7	20.84	20.59	0.0071900128535904
22908	26.85	25.88	25.28	21.12	22.47	22.69	2.60040920474585E-6
22909	10.17	10.32	9.37	12.35	10.23	12.07	0.0073510262054648
22911	17.98	17.73	18.59	15.97	15.4	16.2	1.304207078727E-4
22913	114.26	114.97	120.44	105.36	103.03	106.83	1.57767061556E-4
22919	96.12	95.72	91.02	81.26	83.17	78.29	7.86552007391523E-9
22928	117.27	114.89	117.57	111.38	106.96	112.86	0.0060076916621646
22930	17.07	17.34	18.73	15.78	16.08	15.86	0.0011494622089501
22936	76.07	74.36	73.69	67.05	72.97	64.71	0.0059057300513065
22948	161.63	159.04	156.57	136.16	139.89	148.56	8.45306458062148E-8
22955	14.72	12.82	14.24	19.13	19.25	18.86	4.0803049942286E-11
22979	0.71	0.6	0.58	0.78	0.99	0.99	0.0047430921108841
22981	1.8	1.99	2.43	3.45	2.91	2.58	0.0016440409522013
22984	19.44	18.95	19.24	17.92	17.91	18.12	0.0068947660316423
22992	29.41	29.88	29.29	27.28	26.95	25.43	3.021323276099E-4
22995	3.61	2.95	3.11	4.14	3.83	4.24	0.0038370134028354
23	23.52	21.8	24.27	19.95	20.02	21.33	5.576507035083E-4
230	26.13	22.98	25.71	39.1	35.15	36.34	1.6894005452928998E-12
23013	17.23	16.9	17.23	15.6	15.55	15.24	7.12181500590304E-6
23015	19.58	19.58	20.25	31.9	29.35	29.44	1.91618623980557E-33
23019	44.85	42.49	41.27	39.44	40.67	39.21	1.345542338557E-4
23028	21.85	23.76	23.98	29.14	26.01	27.97	2.366569330353E-4
23030	21.34	19.86	18.61	24.01	20.07	22.36	0.0061541335941494
23036	9.59	9.27	8.87	11.46	10.41	10.16	0.0011011862481759
23046	10.87	11.1	10.93	13.2	12.76	12.08	0.0020062476480823
23061	48.7	47.82	48.48	54.99	53.24	52.68	0.0013678688564086
23062	16.59	16.69	16.38	19.9	17.92	19.54	7.721451392951E-4
23067	4.93	4.99	5.21	3.85	4.16	4.04	1.83289053682915E-6
23070	29.78	30.39	29.51	39.31	35.61	38.34	3.768289708721561E-9
23075	15.51	15.7	14.92	13.19	13.42	14.48	9.991512666317E-4
2308	1.7	1.71	1.67	2.82	2.38	2.31	5.30492135157767E-5
23081	13.14	12.77	12.14	14.46	14.8	14.78	0.0057383889714412
2309	41.98	40.83	42.3	36.85	37.04	36.3	2.69281673473644E-8
23092	22.87	20.11	20.08	18.85	16.88	19.73	7.75826305096468E-5
23095	22.36	22.72	21.13	20.17	19.5	19.35	1.298512617574E-4
231	103.47	105.58	102.7	93.24	93.6	91.17	1.52325236496E-4
23102	5.7	5.6	5.87	6.99	6.84	7.98	1.910395549475E-4
23113	4.5	3.85	3.8	5.96	5.18	5.55	5.83995075442093E-9
23129	14.97	15.81	15.7	20.69	19.97	20.21	1.4650020688090898E-11
23136	87.6	85.08	85.41	72.78	76.15	70.91	3.72395110170409E-11
23137	13.84	15.12	14.09	13.48	12.94	13.32	0.0023280086250325
23140	7.26	6.89	6.42	6.37	5.95	6.06	0.0027753639554443
23141	44.07	41.94	42.22	35.65	37.76	36.86	5.2974124946693E-5
23149	2.74	3.39	3.52	5.11	5.52	4.88	3.41704393911583E-6
23152	17.22	18.35	19.55	16.91	16.96	16.07	0.0015393611496028
23154	18.35	18.64	19.2	15.4	16.03	14.78	9.92960083429751E-7
23157	7.29	7.15	6.05	10.36	10.14	10.89	4.83319162850763E-11
23160	21.95	22.94	21.09	19.21	20.17	19.78	0.0018989526606411
23162	13.91	14.24	14.33	20.86	19.69	19.91	1.69935416062872E-21
23167	43.75	43.82	43.62	40.04	39.26	39.64	5.18099123953946E-6
23168	14.64	14.32	13.86	12.58	13.12	13.48	0.0084393879187868
23169	11.72	11.84	12.1	9.52	10.57	10.03	6.38597207393115E-6
2317	7.01	6.74	6.85	9.12	8.08	8.17	1.33828163934867E-5
23175	11.59	10.22	11.75	8.91	9.54	9.62	7.92829316169685E-5
23176	8.05	8.07	8.76	11.46	10.47	11.39	1.6404412302205E-6
23177	2.69	2.54	2.53	3.54	3.41	3.31	0.0072005216467203
23181	9.87	10.44	10.13	12.27	11.69	11.4	0.0021566476588729
23185	29.19	27.95	29.71	26.19	26.22	26.65	0.0010889006131269
2319	22.76	22.21	23.2	31.83	33.03	33.41	2.85695809667249E-17
23197	28.79	28.08	28.67	24.47	25.5	24.71	8.95277197500004E-7
23204	93.84	95.07	93.45	85.13	82.28	82.95	8.08011850600114E-7
23207	32.44	32.81	34.24	32.34	29.53	30.25	0.0045711121636457
23208	13.15	13.42	13.03	11.92	11.41	11.36	2.849101461164E-4
2321	18.78	18.23	17.11	32.95	29.38	26.47	1.9647395730058797E-11
23214	46.89	44.63	45.33	41.35	41.62	41.84	4.501269353769E-4
23218	3.28	3.37	3.29	4.51	4.83	4.34	1.45389003789951E-7
23220	10.43	10.23	10.22	9.52	8.88	8.91	0.003519438897151
23223	19.53	18.25	17.36	15.11	15.8	15.86	1.14458454056653E-5
23225	8.23	7.91	8.49	11.9	11.02	11.99	9.92929888206977E-15
23230	4.46	4.66	4.26	6.69	6.26	6.36	2.1544265373840102E-14
23231	5.21	4.97	5.02	7.74	6.68	7.39	7.96777764964705E-8
23244	46.58	46.22	44.23	42.29	41.44	42.17	2.765027413052E-4
23246	55.47	58.22	65.88	42.43	52.53	41.45	1.4588157889371E-10
23258	28.86	28.86	26.47	38.25	36.85	36	1.42008439942121E-14
23259	8.68	9	8.74	10.54	10.5	10.89	0.0032656591504066
23265	42.68	42.39	40.34	35.33	37.83	36.43	3.03668098315884E-5
23266	22.44	21.59	21.53	16.29	16.62	16.3	3.03270131437999E-19
23268	1.83	1.71	1.94	1.37	1.53	1.37	0.0044017325722544
23271	18.93	18.71	18.52	16.23	16.4	16	8.80735566302358E-8
23276	10.57	10.25	10.44	8.63	8.65	9.25	3.052558580578E-4
23284	2.12	2.21	2.07	1.89	1.61	1.58	5.147159245749E-4
23306	35.15	34.16	34.26	42.41	38.03	39.27	4.27934549078683E-5
23308	3.89	3.87	3.87	6.75	6.05	5.69	1.9207517254677597E-11
2331	0.6	0.61	0.74	0	0	0	2.9801675752129E-9
23313	39.55	40.3	41.8	34.81	31.5	34.48	9.61865707837095E-12
23314	21.72	21.04	21.13	17.76	17.78	18.07	2.59397723436747E-8
23317	15.87	15.84	15.62	14.4	14.38	14.5	0.0021039151808685
23318	8.76	8.57	8.69	9.78	9.89	10.43	0.0060826413546036
23321	17.11	19.25	17.1	14.59	15.84	14.59	2.41236681203E-4
23326	28.57	27.9	28.41	24.16	23.19	24.54	3.70520225522217E-9
23341	6.46	5.91	5.97	4.91	4.93	5.17	8.99947238494825E-5
23347	13.55	13.42	12.99	15.71	14.52	15.07	0.0020720868695051
23348	1.53	1.22	1.32	1.02	0.95	1.19	0.007652646771386
23353	15.56	15.98	15.52	19.32	18.19	19.3	2.008153109741E-4
23357	8.36	8.48	8.08	10.79	10.5	11.51	1.57338597086755E-7
23358	9.78	9.45	9.34	8.9	8.55	8.25	1.423635247086E-4
23360	22.25	22.55	22.16	25.98	26.21	25.43	3.549442426731E-4
23362	30.29	28.28	27.64	33.31	34.87	36.44	2.43036882461189E-10
23363	3.42	3.44	3.38	4.45	4.27	4.7	9.386002927284E-4
23365	8.79	9.04	8.75	7.53	8.02	7.67	5.74492654366307E-5
23367	39.52	39.23	38.53	34.02	37.37	34.51	2.78733642778795E-5
23368	1.23	1.17	1.29	0.98	0.82	0.81	0.0052554628707986
23369	23.26	23.83	22.23	21.26	21.38	20.38	8.647238969275E-4
23380	19.05	18.28	18.8	21.31	21.67	21.19	0.0010101792978647
23384	7.23	7.37	7.25	6.44	6.36	6.1	6.127966215173E-4
23389	14.16	14.03	13.66	16.55	14.88	15.47	0.0036628942237598
23396	23.5	24.8	25.83	22.14	22.17	21.76	4.02791410634806E-5
23435	73.27	74.79	71.64	59.28	58.19	60.74	9.589034869443771E-14
23439	2.89	2.33	2.75	1.76	1.81	2.44	0.0057664598546578
23466	6.58	6.08	7.07	8.58	8.55	7.86	4.30374125040977E-5
23481	42.16	40.12	42.23	36.43	37.01	36.85	2.920628662388E-4
23492	2.63	2.59	2.37	4.2	4.21	3.86	1.33424621849032E-7
23499	21.1	20.96	19.87	23.59	23.28	23.27	7.49383932051074E-6
23505	15.62	15.05	14.98	12.4	13.41	12.09	1.07432521208059E-7
23510	9.11	9.13	8.78	7.19	7.98	8.22	0.0060166301339461
23511	29.51	29.74	30.48	25.66	26.45	27.25	2.18538144357581E-6
23514	13.49	13.06	13.95	16.74	15.45	16.02	0.0017338928447023
23516	310.2	306.61	298.29	258.98	301.63	278.78	4.927504139898E-4
23526	26.6	27.99	28.57	34.28	32.2	32.19	5.75931965267986E-6
23527	26.36	27.48	26.88	24.92	26.4	24.56	0.0040924048166694
23531	20.89	22.36	21.32	26.61	25.33	23.14	0.0076150776688093
23541	14.9	15.21	14.95	21.29	20.44	20.54	3.15779265919417E-11
23550	28.98	28.69	29.4	38.91	36.42	36.66	7.894368955550869E-16
23568	37.68	36.17	34.99	30.11	31.57	30.1	2.03200583721656E-5
23580	2.17	2.44	2.22	3.15	3.23	3.34	0.0021282864960965
23582	30.39	33.07	31.92	27.3	27	26.11	8.23219889145994E-5
23586	18.21	16.83	17.65	30.12	25.28	26.55	3.51794144686902E-22
23593	5.91	5.76	5.63	7.1	7.23	7.65	1.63666145207058E-7
23596	15.83	14.36	16.35	13.54	13.89	14.4	6.988967135997E-4
23603	132.72	134.61	135.2	120.73	120.1	121.86	2.01534248230089E-8
23604	3.65	3.86	2.99	4.75	5	4.56	0.0025521004235487
23613	12.52	12.39	12.37	14.19	13.95	15.05	0.0044134558204031
23645	147.2	151.48	148.98	126.27	113.91	113.64	4.01021868670471E-17
23654	51.95	53.23	54.31	60.19	60.7	59.44	2.83971592885517E-5
23657	69.44	70.52	70.91	36.67	41	34.35	2.14980773627875E-31
23670	6.07	6.2	6.15	4.54	4.51	4.07	5.582533333550101E-10
23673	49.76	47.18	45.51	43.96	41.67	41.92	1.537755718791E-4
23683	13.48	13.43	13.74	16.96	16.85	15.82	1.30192629556843E-6
23704	0.04	0.21	0.15	0	0	0	6.53975359625E-4
23705	2.09	1.96	1.91	1.43	1.08	0.8	4.89578845735989E-6
23760	47.44	46.64	46	41.15	40.87	40.49	1.35490540473505E-6
23761	21.47	22.08	21.13	17.97	19.66	18.34	3.644090464389E-4
23764	62.2	68.62	66.5	54.75	57.96	54.46	2.45028741793979E-7
23765	14.13	13.71	13.85	13.2	12.7	12.69	0.0033846139644857
23787	187.8	196.54	204.58	175.59	174.94	174.47	4.70263510562091E-6
23788	30.92	31.99	30.3	28.81	27.86	27.59	0.0029864375539195
241	38.5	38.97	37.54	53.53	50.35	45.73	1.42912657438E-4
24138	8.7	7.08	7.45	11.2	10.33	9.67	9.08257965688859E-6
24139	14.4	14.42	14.14	20.19	20.34	21.92	3.45337225375099E-11
24148	35.82	36.45	37.03	33.77	30.95	31.75	7.55582451870018E-5
246175	7.94	7.94	8.15	9.51	9.19	8.79	0.0042810503799549
246329	4.22	4.24	3.59	4.87	5.76	6.6	0.0050193964751194
2475	14.81	14.91	14.27	11.78	12.35	12.97	4.90211963981701E-8
2512	8003.89	7422.83	7577.13	7462.68	7142.56	7286.25	0.002249746657118
2517	6.1	6.04	5.73	4.96	4.9	4.61	0.0028931287283992
2521	201.85	190.47	199.15	175.3	172.03	192.29	3.757032534821E-4
252839	16.37	17.3	17.44	22.05	21.18	22.1	4.19393243866E-4
2531	10.46	10.65	11.22	12.62	12.73	12.69	9.936251017346E-4
2537	1807.59	1763.88	1939.82	2361.91	2122.6	2157.62	1.02384691778333E-8
253725	20.71	19.63	18.68	17.52	17.56	16.27	1.525170835962E-4
253769	4.87	4.97	5.17	8.13	7.71	8.72	4.86694151220243E-13
2539	81.24	82.17	80.72	68.76	67.85	67.72	6.763987483062249E-11
253982	18.6	16.52	20.34	21.78	21.24	22.56	0.0084039740337462
254102	33.71	31.86	31.97	39.85	41.57	41.05	2.7674190535622003E-10
254170	8.81	8.31	8.25	7.64	7.69	6.62	0.0082211460719952
2542	2.88	2.93	3.08	4.66	4.33	4.8	1.416451198783E-4
254531	4.36	3.45	4.02	5.59	5.67	6.45	2.751420131421E-4
2547	183.16	185.94	181.99	165.86	167.48	168.88	2.62755850643259E-6
2548	22.43	22.8	24.62	26.98	26.55	25.61	0.0083207889155655
255231	8.96	8.73	9.58	14.56	12.84	12.39	2.62874936398442E-8
256356	2.73	2.42	2.36	3.35	3.73	3.53	0.0041063184985056
256364	20.03	21.11	20.8	24.01	23.93	25	4.463398283119E-4
2570	2.64	2.78	3.04	3.66	3.84	4.3	9.84419340135048E-5
257364	4.44	5.08	4.76	6.01	5.46	5.45	0.001820738262509
25759	4.64	3.71	3.86	5.59	5.9	5.44	0.0011871432450894
25764	10.86	11.58	10.79	8.71	8.75	9.77	5.32404110564211E-5
25792	25.4	26.56	29.03	23.3	25.23	22.28	0.0012330464148021
2580	37.97	41.66	41.16	35.39	35.26	34.94	1.54969511401722E-6
25822	30.68	31.02	30.37	36.62	36.9	37.29	4.33661280158714E-6
25831	21.77	20.49	21.4	20.18	18.55	18.58	9.96753522506454E-5
25832	34.06	32.54	32.36	39.2	37.53	36.76	1.51490926340861E-5
25836	18.49	17.98	17.49	15.05	15.03	15.06	6.83652048683079E-10
2584	9.46	8.21	8.7	12.92	13.88	14.04	1.78478703607292E-6
25855	32.73	33.45	34.05	26.75	23.9	25.36	1.00423268162555E-7
25871	18.77	16.35	18.02	14.38	16.3	13.41	0.0044786705506376
25875	11.66	11.67	13.19	14.89	13.96	14.56	0.0036681527556996
25879	38.58	37.49	35.14	32.28	33.97	32.33	0.0016900889429218
25885	8.6	8.13	7.93	6.57	6.84	7.09	5.01353145590344E-8
2589	21.66	20.23	20.53	18.01	18.89	16.96	5.77043957804187E-5
25896	4.86	5.48	5.08	4.2	4.23	4.2	7.442114523266E-4
25897	39.03	38.68	39.72	47.28	42.65	43.55	6.313458559335E-4
2590	36.66	37.57	36.6	33.88	34.32	35.65	0.0051479012279558
25902	25.9	23.46	24.52	29.41	29.03	30.45	9.79030637808568E-5
25903	2.02	2.19	1.88	1.07	1.35	1.29	5.853510538247E-4
25911	17.19	18.89	20.65	25.89	22.05	27.04	0.0060306030248447
25912	170.16	167.02	158.91	151.2	152.92	152.96	4.034632727802E-4
259173	0.29	0.57	0.24	0.79	0.88	0.9	0.0028055629214375
2592	3.7	4.03	3.17	6.95	6.34	5.3	1.43634106883949E-5
25921	48.41	46.94	47.99	43.29	44.99	41.54	8.50715584121347E-5
25923	12.74	12.38	12.69	11.27	11.32	11.26	3.760223946177E-4
25926	19.53	18.39	20.08	16.5	16.92	18.54	0.0084860367299207
259307	31.47	34.67	35.5	56.06	45.68	48.94	3.05685868505763E-13
25932	110.79	110.76	109.01	92.04	94.19	89.59	1.43969598897498E-16
25946	21.99	21.43	23.19	30.52	26.4	27.17	1.079904303742E-5
25953	41.62	43.72	41.58	49.07	51.72	51.43	2.29642030770384E-10
25956	3.19	2.61	2.37	4.17	4.18	4.37	5.56269859947971E-7
25957	35.1	35.18	34.23	47.53	42.9	43.12	4.91662308715924E-12
25960	0.97	1.04	1.05	1.65	1.59	1.66	6.35972847568368E-5
25963	25.15	26.89	27.23	24.47	24.7	23.74	0.0053468321561703
25970	9.68	11.55	11.61	13.11	11.56	12.32	0.0085978639183788
25976	54.59	58.98	55.62	44.57	43.74	39.6	2.1798320355387602E-17
25980	14.89	14.41	14.49	12.12	11.57	13.01	7.715939379565E-4
25981	1.96	1.73	1.81	2.22	2.05	2.36	0.0056257849196048
25994	48.44	51.09	50.04	44.33	46.61	45.02	6.514026035344E-4
26010	43.91	42.16	45.24	41.57	39.04	38.77	0.0029936752059515
26019	13.35	13.81	13.57	11.36	12.08	11.22	2.8534093865178E-5
26036	16.76	15.93	14.75	19.27	19.86	18.96	9.569221070468E-4
26043	11.65	11.49	12.17	13.39	12.98	13.43	0.0020548990950035
26064	71.19	70.15	69.52	80.39	77.19	79.5	4.28270860516477E-5
26073	36.49	33.14	35.08	26.29	30.03	28.67	1.56983149250474E-7
26092	23.38	23.46	23.17	20.83	19.26	20.28	1.22438868860746E-5
26118	44.21	42.96	42.1	60.43	57.92	56.78	4.67320044808875E-30
26122	9.34	9.23	9.18	7.92	7.64	7.66	1.881387714142E-4
26128	15.95	14.3	14.82	12.03	10.87	12.65	2.97607225487462E-5
26140	2.41	1.95	2.3	3.97	4.7	3.98	4.92408833821475E-10
2615	2.23	2.06	2.05	4.51	3.53	3.55	6.47688701602404E-10
26152	5.19	4.3	4.66	7.2	5.57	6.29	1.09248984815344E-5
26155	43.61	44.15	45.28	38.01	41.41	40.78	7.180950097884E-4
26164	10.19	11.14	11.32	10.2	9.41	9.1	0.0057502840392031
2617	70.77	68.46	70.22	67.02	65.02	64.83	0.0067282941552902
262	108.93	108.63	111.64	99.96	100.38	96.03	8.14667799159691E-7
26258	28.67	31.38	30.19	27.03	29.22	24.81	0.0029313236469876
26270	4.83	4.84	5.06	9.61	7.8	9.99	8.65142122100775E-8
26273	11.1	10.79	11.51	10.16	9.46	9.42	0.0067127975917116
2629	44.47	43.43	43.78	39.64	39.35	38.08	2.592002454814E-4
2632	53.02	57.75	52.41	51.76	50	47.22	0.0022054984910846
2633	6.83	6.2	7	10.05	7.87	10.54	1.80728904123676E-5
2634	2.52	2.14	2.33	5.41	4.31	5.38	7.24981587759956E-17
2635	9.45	8.45	9.69	17.04	13.37	12.26	2.01997049091098E-8
26353	0.55	0.32	0.69	0	0	0	1.94201569706035E-6
26355	7	6.22	6.76	9.77	8.55	9.21	1.01735204603587E-5
26472	192.31	204.88	210.39	180.74	180.33	189.18	9.972761240765E-4
2648	10.16	11.24	10.63	14.01	13.73	13	2.36510029786275E-5
26509	24.66	25.56	23.85	26.69	28.08	29.05	0.0011723071236867
26515	20.29	20.51	18.58	17.42	17.68	16.76	0.0014721445895538
26578	105.66	105.85	100.71	92.8	94.44	95.64	7.304928139132E-4
26579	11.58	11.15	12.56	14.55	15.27	14.69	5.259659708264E-4
26608	35.39	36	36.57	44.01	41.63	45.08	1.03240737577988E-7
2665	202.06	189.69	193.76	171.49	171.53	174.34	7.77312152807677E-9
266722	2.58	2.82	2.68	1.21	1.4	1.04	1.55096050137559E-22
266727	6.31	5.88	6.32	7.83	7.31	6.99	4.5897819078644E-5
2669	180.97	176.64	183.48	244.26	229.74	242.29	1.2176972766469501E-25
2672	6.21	6.48	6.88	9.37	7.66	7.57	0.00135320746458
2677	11.74	12.53	15.37	15.65	15.47	14.6	1.77932382429E-4
26953	18.97	18.35	18.69	21.27	21.22	22.47	4.536880895103E-4
2696	1.47	1.56	1.28	2.95	2.76	2.1	1.89373458821122E-5
26973	47.01	48.53	47.44	40.84	40.72	42.63	5.3315647545094E-7
26985	22.21	22.43	22.09	20	20.44	19.83	3.849738478048E-4
26986	483.54	475.98	477.1	440.48	444.77	431.41	1.23267535101727E-7
26994	66.23	68.17	69.39	57.25	62.45	59.8	2.87655580575137E-6
26996	2.95	2.71	3.36	5.35	4.58	4.69	1.229876026647E-4
27	30.39	30.32	29.64	27.22	26.38	25.71	3.08208841142494E-8
27000	21.19	22.5	21.35	17.06	17.62	17.56	3.198802250493E-4
27013	12.96	12.39	12.41	10.31	11.18	9.92	0.0037997694162172
27018	57.91	65.47	60.48	76.17	78.8	85.27	7.79874517381724E-6
27020	113.11	115.5	115.34	104.76	99.87	98.38	2.12816139375865E-7
27044	104.72	100.84	103.85	92.59	96.66	95.26	5.96853715185656E-5
27069	106.99	100.49	103.31	94.85	91.52	98.4	2.357085845096E-4
27071	1.31	1.98	2.04	3.13	2.73	3.07	7.054347838573E-4
27097	16.64	16.44	15.88	15.28	14.84	13.92	0.0060341150545534
271	29.59	29.78	29.5	33.75	36.24	34.93	1.40529723226289E-5
27122	0.16	0.18	0.1	0	0	0	9.470478587761E-4
27131	16.82	19.07	17.41	22.69	21.19	21.26	5.341671904629E-4
27154	15.83	13.44	14.71	12.19	13.78	12.64	6.998745077543E-4
27158	11	10.38	10.84	12.61	12.2	12.88	9.119973494824E-4
27166	151.11	136.67	142.27	126.99	126.08	134.5	4.828616750027E-4
27175	5.47	4.69	5	6.52	6.58	6.69	4.573654851687E-4
27183	33.64	33.69	34.39	30.43	29.61	32.17	3.107342320194E-4
27250	18.88	18.73	19.21	23.22	20.6	22.42	0.0017242347191744
27286	8.71	8.18	8.23	8.9	9.92	10.48	0.0048162942009142
2729	50.05	53.93	53.36	38.98	37.42	36.87	1.91875122947192E-28
27291	10.86	11.43	10.34	8.69	8.34	9.27	7.1073731725018E-5
27299	143.71	143.44	135.05	116.16	130.57	125.07	4.77608331197103E-6
2730	11.53	11.72	11.98	7.94	8.06	8.5	1.6339169571219202E-15
27319	6.6	6.41	7.13	4.62	5.26	4.98	1.72400801019129E-5
2733	21.25	21.54	20.48	18.73	18.45	18.22	3.132094115237E-4
27336	19.78	20.12	19.13	17.32	16.81	17.97	0.0015368086641622
27338	37.66	40.99	41.77	33.98	34.81	36.94	1.40245770629E-4
27340	3.69	3.49	3.45	2.68	3.15	2.97	6.046586586001E-4
27341	15.4	15.34	14.82	13.1	13.03	13.37	2.44149556873794E-5
27350	6.24	5.21	5.9	8.29	7.8	8.12	4.37144314862805E-5
27351	43.81	44.98	44.75	38.81	42.83	40.45	7.518394810886E-4
2744	78.62	80.36	79.7	71.3	72.62	67.59	1.84894642623976E-7
2746	70.92	69.61	71.29	63.02	65.18	66.6	2.014963226408E-4
2760	24.71	23.96	23.98	29.75	25.77	29.75	6.926545813076E-4
2764	33.2	32.4	30.97	27.8	27.91	26.45	1.91130376989891E-7
2766	2	2.1	2.05	4.02	2.93	3.18	0.0048430864031803
2768	51.8	49.99	50.86	46.65	47.57	49.21	0.0030077918832321
2771	115.59	118.16	118.09	101.75	106.36	105.15	8.8424700331769E-7
2773	24.14	25.15	23.81	20.26	20.75	21.24	2.3557105011676003E-10
2782	198.04	195.39	193.29	166.9	169.94	175.03	3.92152745456273E-12
2783	101.82	101.66	103.91	86.68	92.15	92.97	1.46172283464357E-5
280	3.03	2.81	3.52	6.57	4.97	5.62	8.75684770606488E-6
2801	32.5	31.48	31.41	27.5	29.02	28.16	3.04125123737683E-5
2817	4.61	4.99	4.68	3.32	3.57	4.18	9.201035667095E-4
2820	8.47	8.7	8.56	10.48	10.88	10.72	5.54424166057472E-6
28231	13.28	12.88	14.34	18.32	15.59	17.43	1.91360769386643E-5
283489	9.74	9.5	9.8	8.26	8.58	8.74	0.0087733102255722
283578	8.7	9.05	8.32	9.92	10.79	9.97	0.0071479599477942
283635	12.67	13.15	13.58	10.61	11.98	10.44	8.46531390136E-4
283991	59.15	66.37	63.54	52.43	57.7	48.37	6.987940656224E-4
284001	24.78	24.58	26.6	32.45	29.34	29.37	7.97063794122006E-5
284021	20.75	16.82	18.27	23.4	22.3	23.83	6.180611996547E-7
284098	8.29	8.17	8.04	6.44	7.54	6.16	0.0022749149548
284371	10.48	9.6	8.79	13.01	12.86	13.36	0.0073632401245343
284459	6.09	6.04	6.43	8.84	8.63	8.39	4.93549913054613E-8
284565	13.64	14.54	13.78	17.12	18.51	17.75	2.01202329220201E-5
284611	7.17	6.97	6.8	8.72	8.59	8.24	3.90159889998822E-8
28514	1.34	1.61	1.4	2.23	1.94	1.96	3.251848683787E-4
285180	0.19	0.08	0.1	0.29	0.36	0.32	0.0058995844950389
285362	8.63	8.18	8.13	5.82	6.12	6.87	0.0045591538000532
285386	1.16	1.05	0.99	1.47	1.33	1.59	0.0049260305934627
285527	12.28	12.21	11.69	11.04	10.8	10.8	0.0064196283931381
285590	7.31	7.35	7.85	5.85	7.08	6.49	6.454702245435E-4
285613	9.16	9.49	9.45	12.13	11.7	12.27	2.447058728229E-4
285636	17.43	17.96	17.81	15.75	17.15	15.94	1.003257347526E-4
285704	24	23.44	22.41	16.86	20.13	18.43	0.0059909406187906
285753	7.65	7.23	7.31	8.36	9.06	7.96	1.07988930041347E-8
285761	11.91	11.83	13.27	8.46	10.92	8.86	0.0010966548812553
285855	76.97	75.6	76.07	69.17	70.14	70.3	1.37364486780109E-6
286451	19.77	20.13	19.88	17.25	18.54	17.47	3.87400888939658E-6
2874	12.69	12.75	12.79	8.9	9.95	9.25	7.017289368724E-4
2896	154.4	154.41	162.62	179.91	170.57	168.72	9.128222199214E-4
28962	42.49	43.04	44.61	35.57	37.44	33.69	0.0050778390514368
28964	14.3	14.69	15.31	12.54	13.61	13.21	5.1889746310651295E-11
28984	238.4	229.51	240.41	291.32	254.07	278.7	0.0033494306842576
28991	31.38	32.25	33.77	30.15	29.1	26.67	6.84983833521153E-5
28996	53.49	53.13	52.13	38.52	45.35	41.13	0.0072576482694604
290	633.34	641.87	634.93	551.19	640.91	595.99	2.25829613391274E-7
29015	120.43	113.93	110.17	131.53	122.08	128.06	0.0047037203774349
2906	15.34	15.43	16.3	13.55	13.83	13.53	4.38081903562887E-5
29087	14.19	12.51	12.16	18.46	17.6	15.15	0.003047282572745
29088	49.15	49.11	45.41	41.68	40.8	45.45	0.0013060501743682
29109	18.34	18.61	17.11	20.45	20.53	20.06	0.0029933970278854
29110	24.85	26.61	24.56	22.39	22.2	22.6	5.709748723099E-4
29115	29.85	28.61	28.26	25.92	24.41	24.23	9.09901198224312E-5
29116	3.62	3.66	3.57	5.67	6.13	5.56	2.90961089361985E-10
29121	4.79	4.74	4.68	6.73	6.28	6.07	3.05846942282769E-6
2919	917.34	937.21	934.01	827.91	863.27	783.28	3.73958524491435E-7
2921	967.78	958.82	989.58	870.44	843.38	781.55	4.37418872905378E-10
2931	46.07	46.2	48.78	38.37	38.7	38.36	6.849923175248391E-9
2932	15.81	15.96	15.93	13.5	14.23	13.84	2.47861732494532E-6
2934	322.84	321.89	328.34	361.65	365.01	380.49	4.97566125805311E-7
2935	30.92	31.04	31.58	28.52	27.85	28.83	2.04605426010984E-5
2936	38.49	39.86	41.39	33.69	33.27	34.57	1.64051005083687E-7
2956	12.61	11.6	11.68	13.85	14.04	14.32	0.0020478855777817
2957	19.14	19.15	18.93	16.67	18.11	16.97	5.400721126934E-4
2962	60.53	57.41	58.49	53.63	52.76	52.8	1.841951559382E-4
29761	15.83	15.52	15.99	19.24	17.81	17.04	0.005295938367697
29763	3.37	4	3.29	5.95	5.55	6.36	1.14349464031211E-5
2977	5.67	5.83	5.47	2.96	2.56	2.25	1.3385115079643101E-52
29780	18.49	19.94	19.4	28.21	26.57	26.5	2.13891704350428E-10
29785	5.29	6.23	6.22	8.17	8.43	7.79	1.309637969256E-4
29789	29.88	30.09	28.67	26.93	27.15	27.18	0.0011562478336422
29844	61.48	64.81	65.79	50.6	53.77	54.14	6.392781285003E-4
29855	21.15	20.88	21.04	18.27	18.64	19.4	2.63905744985677E-5
29886	10.44	10.71	11.12	9.34	9.11	9.32	3.480911123643E-4
29887	1.61	1.56	1.78	2.86	2.97	2.71	5.51617811266542E-5
29894	23.32	23.13	23.49	27.56	27.25	27.02	3.5695503504039E-5
2990	43.85	43.59	45.39	52.16	46.46	51.02	0.0075966080050406
2992	25.47	25.62	25.8	22.01	21.65	21.87	0.0016481623971254
29927	225.71	221.05	224.23	187.97	194.36	190.35	1.0170691838660499E-16
29933	11.91	11.61	13.28	10.73	9.35	8.39	3.94353766579118E-5
29934	23.04	22.41	21.88	17.79	18.59	19.67	6.1468928600627E-5
29941	1.34	1.12	1.41	1.8	1.95	2.14	0.0027640366790183
29948	4.18	3.74	3.76	2.4	2.74	2.5	8.304573332712E-4
29950	24.55	25.57	25.6	22.26	22.81	22.34	0.0054134177980893
29952	112.4	118.8	117.88	130.98	122.42	129.17	0.0085333586767947
29956	188.72	182.06	183.91	166.31	174.61	170.7	5.66755007954254E-5
29957	47.31	47.81	47.11	43.38	45.09	41.91	3.694440679068E-4
29959	71.82	68.85	66.95	57.17	56.79	55.8	1.5892338070032201E-10
2997	28.08	28.39	27.39	32.85	36.94	35.2	5.17232565542285E-8
29990	9.88	9.14	8.84	14.92	11.44	12.11	0.001632185802119
29997	51.62	52.45	50.39	61.68	58.57	64.99	7.99132391234923E-5
30001	30.53	30.21	31.42	44.24	40.44	38.93	1.6900272514071402E-15
30009	2.41	2.37	2.61	4.04	3.6	3.54	5.410668622839E-4
301	278.45	264.34	283.98	241.82	242.85	270.72	6.417053938914E-4
3014	38.54	39.1	42.16	32.59	33.96	37.82	0.0020246584062984
302	591.25	573.96	568.51	513	505.49	536.29	1.87034025350892E-8
3021	186.13	175.87	184.37	168.08	171.86	165.78	1.053579509462E-4
3028	45.52	34.8	39.53	29.85	31.21	31.98	2.062059066109E-4
3030	129.83	128.49	128.03	117.72	115.05	115.19	1.63331897519231E-7
3035	65.58	62.56	61.8	53.38	54.53	58.16	2.93025073644487E-5
3037	4.45	4.77	4.45	3.59	3.56	2.94	5.65125989870036E-5
3054	17.59	16.56	16.61	15.1	15.82	15.71	0.0015880920954352
3055	14.77	13.83	14.53	16.15	17.5	19.21	0.0026110367986541
3065	72.74	77.43	76.52	67.82	68.04	69.21	2.367965975445E-4
3068	173.35	172.52	173.22	153.05	150.71	148.59	4.3214148718062897E-11
3069	164.46	158.32	162.86	148.13	148.09	154.16	1.88276329246356E-5
3073	21	20.79	20.62	25.18	24.06	22.83	7.461864791559E-4
308	699.39	722.36	699.43	684.79	661.56	651.69	4.345432193653E-4
30815	25.14	25.19	26.02	29.87	28.58	29.65	0.0042326905069474
3084	245.26	252.32	236.79	206.97	217.33	188.24	1.4902924472298999E-12
30851	57.3	57.73	58.24	43.34	49.55	48.46	4.87714123943243E-6
309	46.6	43.89	44.05	56.43	60.19	60.03	3.17847003002429E-14
3098	73	70.39	68.52	65.42	67.46	67.8	0.00732042713477
31	12.31	11.25	11.86	10.23	10.82	11.51	0.0041473100186382
310	35.69	36.2	32.76	29.87	31.09	30.78	0.0011495701123736
3107	513.58	508.74	519.05	577.02	561.05	559.14	2.299186703695E-4
311	78.65	81.84	84.73	74.37	75.34	75.04	0.0041940977858631
3123	31.7	32.85	35.51	41.7	39.68	39.05	0.0027395218212893
3133	168.17	172.74	175.49	203.18	185.58	190	4.762941583499E-4
3140	10.62	8.02	10.82	11.38	11.19	11.44	5.744142228185E-4
3150	125.51	121.17	117.22	135.5	130.14	142.99	1.81410988279799E-6
3151	142.31	142.45	141.65	109.06	110.62	116.72	4.45774003246972E-20
3156	53.35	52.11	53.94	31.16	34.44	33.38	1.8965164205304998E-56
3157	54.7	53.9	57.21	29.67	30.78	31.08	2.42151123294154E-106
3159	617.17	636.39	649.92	739.77	696.6	710.32	9.56176638473831E-6
3162	51.6	49.36	52.49	40.23	44.58	42.52	5.05154558470361E-6
3164	1.19	1.39	1.35	2.31	2.6	2.71	1.79048984937789E-5
3174	1.89	1.95	2.23	3	2.62	2.85	0.0073305252267701
3182	148.06	153.74	155.77	136.13	139.29	143.37	5.450617028529E-4
3187	211.47	207.11	202.54	190.37	190.66	178.91	4.92725740758728E-6
3188	47.42	45.77	44.96	43.32	41.09	41.85	0.0028702444539859
3190	290.98	300.93	298.16	282.41	285.13	285.93	0.0030727933864382
3191	146.66	149.62	149.43	129.01	129.06	130.39	1.3904823010409601E-9
3192	137.28	133.47	131.99	119.06	117.97	123.29	1.0161825016461701E-9
321	12.15	12.11	12.13	15.29	15.78	14.92	1.55353567862809E-5
3241	291.94	295.74	309.87	236.27	265.77	261.51	1.6038640993806201E-9
3257	20.6	20.71	22.09	18.67	18.44	18.61	0.0029854380014819
326625	8.18	8.85	7.89	5.81	6.27	5.81	0.0053213434399173
3269	13.98	13.88	13.63	13.15	11.49	12.42	0.0019648469607681
3299	1.52	1.38	1.42	2.91	2.63	2.63	1.123437805759E-4
3300	15.92	14.69	14.82	12.56	12.62	12.47	0.0010469034554746
3301	245.55	245.42	246.66	207.41	213.01	211.47	4.79357200018524E-15
3303	1.35	2.41	1.31	0.41	0.65	0.13	9.169192635524E-4
3308	82.55	80.99	80	74.51	75.25	76.92	1.016438392358E-4
3309	438.1	441.55	433.27	495.95	490.97	509.28	5.0026596162853E-9
3310	9.91	13.96	13.21	18.08	18.28	18.16	1.43768100742572E-7
3312	1641.19	1640.08	1582.65	1280.34	1346.2	1400.29	1.0513079696418E-18
3313	123.2	124.45	123.16	118.7	115.37	117.45	6.425225862733E-4
3320	619.61	583.9	575.4	444.66	458.9	457.86	4.4449438174075903E-35
3326	1748.88	1720.5	1678.8	1470.6	1495.27	1513.9	1.64055539308157E-16
3329	363.97	337.73	338.01	317.32	315.04	329.72	1.025083366332E-4
3338	16.04	15.37	18.18	23.01	20.01	21.52	0.0025794635507379
3339	7.7	8.17	8.26	9.89	10.67	10.84	2.53296301648772E-12
3340	51.98	52.29	50.66	42.13	46.49	44.82	1.06191811111203E-9
3344	8.93	10.52	10.03	8.09	8.32	8.09	5.68907269624139E-5
3376	44.88	45.62	42.87	41.04	42.17	42.76	0.0071317441651899
338382	7.37	6.72	7.31	4.06	3.84	5.54	7.11320200275235E-7
338692	15.73	17.67	17.34	19.68	20.06	20.79	0.0038411071738299
338773	35.51	37.25	35.22	28.33	29.95	28.03	4.52169032180341E-10
339105	0.64	0.5	0.75	1.21	1.21	1.71	6.18706694651401E-5
339287	24.37	26.55	25.35	28.63	27.87	29.9	0.0041105333262479
3394	7.77	9	8.84	16.67	12.99	14.78	1.72461048444089E-14
339416	3.85	3.28	2.99	5.54	5.55	5.99	4.39402591558822E-7
339451	3.22	3.28	2.71	4.68	4.51	4.55	6.1692341092E-4
339559	45.05	45.13	44.06	51.44	50.95	54.61	2.69316457072166E-5
340061	5.4	5.88	5.75	7.76	6.94	7.33	0.0051776595100142
340348	1.92	1.79	2.03	2.91	3.28	2.36	0.0062919417753834
340371	6.25	5.8	5.41	7.78	8.37	7.5	1.88682788195179E-5
341350	0.49	0.64	0.37	0.97	0.75	1.06	1.07984180497E-4
3419	22.25	22.87	22.62	18.03	19.88	19.43	3.84408834518316E-5
3422	52.02	49.31	50.82	33.33	33.45	33.42	3.31084835249605E-33
3423	63.95	60.12	53.78	55.66	58.52	54.65	3.012124704267E-4
3428	112.3	104.18	105.26	155.88	142.11	145.59	1.2222012700489401E-24
3430	66.44	65.39	69	90.36	75.74	85.94	5.70134362323764E-6
3431	23.4	19.48	21.51	37.57	29.66	34.45	6.06374737610525E-18
3433	5.98	4.95	5.41	12.31	8.82	10.58	2.0737594041736599E-16
3434	14.25	11.14	13.72	27.28	19.16	22.88	7.42090920045388E-6
343521	2.34	1.89	2.12	5.04	2.71	4.29	9.336965380763E-4
3437	41.19	33.25	41.08	74.82	57.38	64.34	3.63853571447587E-7
344	1119.07	1044.28	1091.56	1308.07	1160.5	1313.41	2.8821194887299E-6
3455	21.04	21.12	20.75	27.29	25.77	23.58	9.87743947436668E-5
3486	998.92	1016.17	1033.09	818.67	836.52	834.02	3.9476905365090896E-30
3487	9.27	10.93	10.07	17.15	13.82	15.67	3.88691874956387E-9
3488	2.67	2.69	2.35	3.66	3.55	3.59	1.22844999658885E-5
3491	8.26	9.45	8.13	13.83	13.94	13.99	8.40163502282265E-12
3516	51.77	47.39	47.72	64.8	56.11	56.84	3.06744521869473E-6
353274	0.89	0.77	0.94	1.23	1.04	1.06	0.0040263459244111
3551	25.18	24.14	24.44	21.93	20.91	22.18	1.502357340765E-4
3552	21.98	26.09	22.9	33.93	30.06	27.4	6.66170059905621E-5
3557	776.89	738.68	762.94	1107.67	988.7	1069.34	4.0507044009446203E-32
3572	8.69	8.35	8.14	6.78	7.12	6.66	1.02330260087288E-7
3587	7.35	7.62	8.02	9.05	9.57	8.8	0.008763213856101
3590	2.53	2.53	2.58	3.79	3.82	3.85	0.0058514362789959
359948	36.45	36.97	37.09	45.95	46.07	46.12	1.5694481458487598E-12
3601	6.91	6.13	6.5	10.8	8.44	10.14	3.95705969812913E-5
3604	4.83	4.37	4.29	6.45	5.48	5.38	0.0062103962155788
3606	5.52	5.68	5.84	8.27	7.48	8.5	0.0084377613248358
3612	23.24	23.29	24.05	19.07	19.14	18.08	2.29440450284938E-9
3620	3.86	3.86	4.04	7.65	5.04	5.92	2.062308368717E-4
3624	37.53	37.14	35.61	59.81	56.49	49.4	7.53648470737057E-11
3627	7.19	4.89	5.16	14.74	8.42	10.55	2.89117072980955E-6
3631	6.04	5.78	5.88	8.37	7.63	8.23	4.1210275017921E-9
3635	23.01	22.95	24.44	27.33	26.71	26.56	6.223395273926E-4
3638	157.45	162.81	159.93	122.3	128.35	121.63	4.01422331966425E-27
3654	73.42	74.52	74.22	71.12	68.33	68.66	0.0010775278296361
3655	19.24	19.55	20.24	18.58	16.78	18.26	0.0023922845504242
3656	60.94	63.08	62.85	47.04	45.04	44.13	9.21492494997219E-29
3665	26.21	25.63	29.32	44.6	33.83	38.52	2.6080950715906103E-9
3667	3.86	4.13	3.98	5.18	5.28	4.44	2.808761942944E-4
367	4.28	4.04	4.5	5.92	5.88	5.74	1.1593998302393601E-10
3678	475.59	472.77	468.16	548.42	543.82	536.85	1.57559700084088E-10
3679	4.5	3.87	4.53	6.65	5.54	6.99	1.95871807832963E-7
368	0.88	0.61	0.94	2.03	2.1	2.02	1.669299692042E-4
3684	15.31	15.27	14.41	22.22	19.6	23.16	4.760650048811451E-15
3685	82.88	83.52	81.14	78.53	79.24	74.89	6.908006148736E-4
3687	70.49	68.95	68.62	105.42	106.33	110.14	4.29446042804031E-63
3690	58.87	58.6	57.55	70.41	69.89	67.87	2.90115894798463E-10
3692	82.69	86.85	83.61	75.34	72.86	78.18	0.0025245422523391
3696	25.98	27.62	27.1	14.62	16.13	13.96	1.9095480220118E-66
3700	0.51	0.36	0.45	0.95	1.21	1	5.27550201610374E-5
3710	5.22	4.71	4.61	7.85	8.1	7.85	3.55086868576912E-25
372	130.77	129.34	130.14	119.59	122.12	121.8	3.63799656399145E-5
3720	26.04	24.34	24.73	28.04	28.13	27.85	9.295621569587E-4
3725	90.53	94.56	97.39	87.53	81.68	84.55	7.98549251608318E-6
3726	130.98	133.39	139.6	158.49	143.29	146.98	0.0060792824812791
3727	45.35	49.54	56.63	41.15	42.52	37.99	3.26505073310709E-6
3730	1.78	1.86	2.46	2.42	2.97	2.94	6.45033401836E-4
3732	190.14	190.43	196.73	216.52	209.79	213.7	3.670675498907E-4
374	572.62	571.9	577.24	647.23	695.95	688.88	2.4915707785189803E-9
374378	12.31	12.67	12.11	10.5	10.76	11.04	0.0057139442544245
375	506.96	503.5	516.13	462.43	460.56	471.35	8.188871070064E-8
375248	0.9	0.81	0.97	1.34	1.36	1.45	1.30301922890618E-5
375287	2.47	2.45	2.61	3.95	3.39	3.65	5.23503243297783E-5
375387	14.26	14.56	13.64	19.75	16.66	17.12	1.926094542825E-4
3754	1.17	1.26	1.47	2.36	1.91	2.53	0.001075810533163
375444	4.3	5.04	4.33	5.43	6.3	6.1	0.0032596090211504
3755	25.06	26.65	28.3	33.91	34.87	37.12	4.18659322072065E-9
375759	0.38	0.43	0.26	1.31	0.94	1.01	0.0078060768189233
375775	1.73	1.61	1.82	2.3	2.39	2.7	7.565522517352E-4
375790	32.97	33.91	36.13	45.4	42.07	43.65	1.29785795989625E-13
3759	1.98	1.91	1.85	2.72	2.46	2.47	0.0030074798973132
376497	2.28	1.96	2.11	3.57	2.83	2.77	0.0016068160642588
376940	1.93	1.92	1.69	2.22	2.23	2.4	0.0052796510363519
377	41.74	39.96	42.2	37.76	37.89	37.67	5.952542138871E-4
3779	5.36	5.5	5.28	7.41	7	7.35	1.94339971346882E-6
378	169.78	169.45	165.3	156.35	156.83	156.54	7.780196763248E-4
378108	8.94	7.99	8.6	12.23	9.51	12.58	0.0026079133176727
3783	98.6	102.34	105.5	119.12	115.92	117.39	1.09900047526001E-5
3786	0.71	0.72	0.7	1.02	0.94	0.98	0.0041618709057434
3799	83.57	84.02	82.25	73	74.74	68.93	4.34841265707053E-10
3801	18.38	19.17	20.6	16.64	17.58	17.87	0.0037719066253987
3831	50.92	48.58	48.81	47.35	47.29	47.76	0.0012188337433975
3837	94.49	93.71	91.59	75.26	78.21	79.97	1.8457439928340702E-17
3838	95.18	90.53	90.43	78.57	79.63	84.93	5.64431610778433E-6
3840	20.6	21.36	20.63	19.56	18.65	18.57	6.82705204720897E-5
3842	40.75	39.05	38.47	32.67	32.64	32.74	3.74904663488169E-16
3845	15	15.26	15.98	13.49	14.49	12.69	5.588398134944E-4
387	485.82	487.28	496.79	461.91	459.28	468.02	2.538992121565E-4
387104	2.71	2.75	2.72	3.23	3.36	3.48	4.902724173176E-4
387680	12.08	11.32	11.5	9.69	9.84	10.75	0.0010929604207365
388121	44.47	48.73	48.86	42.18	39.74	36.55	4.05575133930719E-6
388372	208.23	202.8	190.4	231.06	226.64	217.35	0.0036603775344897
388558	5.82	5.36	4.98	8.22	6.85	7.88	1.89152260626351E-6
388677	10.89	10.23	9.96	12.91	11.75	13.22	1.163352991844E-4
389	429.37	417.86	441.15	383.71	406.76	417.16	0.0027942568013267
389177	5.15	5.01	4.99	7.36	6.31	7.42	0.0015770999395186
3895	50.24	47.79	50.14	45.72	47.41	45.55	0.0021135063108261
39	27.2	24.24	27.34	17.31	17.42	19.79	1.3021212603409102E-9
390	110.15	105.88	109.45	98.63	93.74	89.59	1.53645793594757E-8
3903	9.64	8.54	9.84	10.85	11.04	11.52	0.0063401888820212
390940	532.95	525.5	524.87	631.97	579.36	589.39	1.11284469141405E-5
391	62.38	64.17	73.26	53.85	56.39	55.65	2.43098745657591E-5
3912	4.08	4.4	4.14	4.54	5.77	5.27	0.0036782380523557
391356	11.18	8.29	8.59	7.11	6.36	5.53	0.0015044218731081
3916	75.65	72.12	75.31	70.12	68.64	67.9	6.783648149069E-4
392	24.99	26.26	25.7	21.94	24.07	23.47	0.0021635762043945
3921	412.32	411.83	402.05	362.01	373.55	402.5	0.0013102377145124
3927	164.96	168.53	171.41	157.37	159.73	159.84	3.879821046967E-4
393	11.82	12.95	11.95	16.22	16.57	16.33	5.01859099594957E-8
3937	44.43	44.16	42.33	73.05	60.54	62.67	1.39910253595927E-10
3949	28.46	28.07	27.23	17.01	17.14	18.55	5.37196038671796E-44
3954	14.23	14.38	14.58	11.49	12.74	11.77	1.60528741781244E-6
3955	13.57	12.59	14.65	9.99	10.52	12.95	0.0031548234100625
3958	215.05	209.22	229.46	203.98	180.93	182.61	3.4637889711474E-5
3959	24.22	23.37	26.65	33.51	30.46	31.88	7.97453678574159E-7
396	154.26	153.8	164.84	125.75	131.42	139.24	5.93705489975329E-10
3976	65.23	70.21	65.31	130.01	121.47	111.88	3.3084674718115E-60
3981	14.22	14.05	13.33	11.25	11.4	11.44	1.15153392634317E-6
3984	58.55	60.43	60.55	73.46	75.2	74	5.0241697095443094E-12
3987	128.37	132.57	132.07	120.36	123.24	115.86	5.49103785166259E-6
3995	61.33	63.27	63.16	74.9	70.14	71.39	4.641751884008E-4
4000	189.51	190.11	194.98	141	142.74	141.99	5.4501612289068696E-36
4005	18.79	18.66	18.57	25.79	23.56	23.59	3.78597350274854E-5
400673	2.08	1.7	1.88	2.7	2.58	3.11	0.0086462143971906
400818	7.51	7.42	7.6	9.04	8.49	8.35	0.0059176493620515
400986	0.25	0.32	0.28	0.63	0.53	0.51	1.364386894375E-4
401152	41.64	41.85	43.74	52.18	46.64	47.83	0.0011387003687707
401258	0.25	0.18	0.16	0.54	0.49	0.43	4.803240356255E-4
401494	4.37	3.82	3.62	5.22	5.21	5.22	1.283548616991E-4
4023	505.83	493.56	501.04	652.92	575.3	625.66	6.986942264588359E-13
4026	9.75	9.59	9.47	11.07	11.51	10.79	1.4350104240319E-5
4033	8.9	7.86	7.58	10.75	9.38	10	3.590559047755E-4
403341	8.93	9.21	9.16	8.48	8.53	7.71	0.0081207593549851
4035	8.61	8.09	8.19	10.79	11.81	13	2.15458700411355E-17
404550	3.3	3.88	4.26	8.48	7.37	6.91	6.65350897139083E-5
4048	28.33	28.64	27.11	35.23	35.01	37.6	1.10413970721153E-7
4052	3.38	2.89	3.02	2.45	2.09	2.3	2.099282837253E-4
4053	11	11.94	11.27	13.69	15.02	14.79	4.198215402010011E-9
4060	0.43	0.4	0.71	0	0.02	0	3.4095535266026E-6
4061	241.31	228.89	272.94	334.43	284.75	304.05	0.0042129375802982
4065	2.76	2.76	2.67	3.91	4.6	3.94	5.3543080084293204E-9
4067	75.38	72.98	73.7	62.13	61.9	63.08	1.36137509378394E-13
4071	8.72	10.65	7.48	5.56	6.66	6.61	7.182410377795E-4
4076	88.37	85.91	83.34	76.01	79.11	77.36	1.16272382582018E-6
4088	7.14	7.01	7.75	10.66	9.02	8.36	5.26723781506949E-5
4097	39.73	40.78	39.04	32.57	33.51	31.4	2.63830870839242E-13
412	1.78	2.13	1.98	1.23	1.54	1.45	2.323030202227E-4
4122	6.28	5.66	5.69	7.8	6.92	6.99	7.562334956588E-4
4123	20.51	19.24	20.5	28.02	27.69	29.26	3.50354571318097E-16
4124	17.77	17.02	15.97	14.37	14.4	14.1	1.75933496354754E-6
4131	24.66	24.5	23.24	16.69	17.51	16.33	1.99781574452654E-37
414	5.63	5.89	5.63	3.94	4.41	4.42	1.03155853943925E-6
4145	37.44	39.63	42.36	58.77	52.92	54.95	9.47430871684706E-15
414919	7.78	8.4	9.75	6.73	6.48	7.61	0.0030115457594899
4155	31.2	30.74	31.1	27.62	26.58	25.36	7.24443992512095E-8
4172	34.22	32.39	31.14	36.77	36.35	39.28	0.0013909371355787
4175	14.28	14.94	14.73	18.28	18.37	19.33	2.54763282270701E-7
4190	130	129.09	128.44	149.56	144.57	149.6	1.070904899541E-4
4194	5.28	5.45	5.08	6.56	6.09	6.94	2.728510151865E-4
4199	31.64	29.87	30.28	22.55	22.46	23.73	3.14863270823821E-13
4204	11	10.92	10.48	9.93	9.72	9.61	3.179228807892E-4
4208	49.5	51.36	50.14	41.94	44.8	41.46	1.21967608533433E-10
4210	1.59	1.61	2.17	2.65	2.4	2.82	0.0011314671587168
4215	19.99	19.76	18.92	15.77	16.43	15.7	1.46426322885516E-8
4217	15	14.39	14.52	18.1	17.19	16.83	1.143942223396E-4
4233	26.46	26.96	26.73	25.5	25.24	22.41	0.0019759163146544
4238	8.83	8.35	8.95	7.85	7.6	7.54	0.0037585600433494
4245	98.93	102.12	106.54	96.69	88.49	91.51	5.04036931000194E-5
4247	27.44	29.53	28.28	23.95	24.9	25.6	2.44068342623E-4
4254	14.6	15.32	14.8	10.54	9.57	8.69	2.81279100541755E-22
4257	71.79	72.15	71.98	54.92	55.89	63.84	1.68891574098505E-5
4259	15.85	13.61	15.29	21.58	19.3	22.18	0.0019663687757313
4282	482.12	443.19	452.77	515.84	494.81	501.82	0.006999400708527
4286	6.79	6.87	6.31	5.75	5.75	5.71	0.005631378509489
4298	12.65	13.5	13.47	12.25	12.11	11.44	0.0081937281928592
4302	23.71	23.77	23.28	26.68	26.33	26.22	8.028770907682E-4
4312	311.71	312.03	297.4	337.27	385.06	337.55	2.26061870322E-4
4316	182.6	177.18	180.02	256.39	195.55	230.51	0.0031679797251925
4319	26.37	25.33	22.11	29.84	33.02	27.97	0.0011921894085731
4323	821.71	846.18	848.54	802.12	813	814.89	0.0035971941443938
4327	141.83	147.54	147.03	209.32	198.05	185.48	3.7256254165658297E-28
4332	0.93	0.6	1.04	2.26	1.84	1.54	8.121390059976E-4
4343	29.37	27.35	29.36	35.07	32.17	33.18	6.384286063615E-4
4350	52.3	52.68	56.86	65.64	60.54	66.29	0.0018899346763863
4351	7.89	6.7	7.77	9.24	10.12	10.41	2.067890408183E-4
4354	8.92	7.97	8.66	11.41	11.59	12.05	6.42716407231275E-5
4358	41.49	44.8	44.83	51.46	57.26	53.31	3.092104620532E-4
4359	10.72	12.38	11.06	16.4	14.91	14.75	1.02136431063E-4
4361	4.56	4.85	4.63	5.96	5.89	5.88	7.525035401907E-4
439921	111.51	118.72	113.34	100.28	111	96.7	2.5415911664E-4
440138	8.74	8.79	8.6	8.08	7.41	8.07	0.0060161076691942
440270	4.69	4.46	4.36	7.9	7.41	7.1	2.82924846713871E-17
440279	2.63	2.87	2.72	2.29	2.08	2.18	0.0066215498155145
441024	26.02	25.24	25.83	20.9	22.56	21.24	8.40243622175312E-5
441272	1.39	1.26	1.52	2.43	1.66	1.93	0.0071748914969015
441273	2.25	1.82	2.28	4.22	2.42	4.17	0.0024157396486934
4430	30.02	28.64	28.14	22.42	25.38	22.77	2.4910458962754104E-9
4439	2.36	3.24	3.46	4.89	5.58	5.83	2.04401931611706E-5
444	63.63	63.94	63.89	71.78	86.12	81.65	2.7454804268854E-9
444882	26.26	24.71	26.82	34.16	27.24	34.98	0.0054630652430211
445815	8.31	8.45	8.07	9.6	9.99	9.72	5.707087677767E-4
4482	26.62	24.6	27.54	22.58	22.14	20.7	7.20760955391E-4
4495	11.3	5.21	15.07	1.22	0	0	4.22933257998363E-5
4499	8.99	9.55	4.9	0	0.63	0	1.505262291265E-4
4502	172.93	157.4	151.07	259.29	208.43	204.34	6.72173957375638E-6
4522	40.72	37.04	37.12	42.05	41.51	45.55	0.0087546587742811
4597	22.2	22.97	23.94	18.84	18.95	19.19	1.909644694074E-4
4598	3.26	4.21	4.15	2.51	2.62	2.16	7.80839325193627E-6
4600	18.37	15.7	20.79	33.96	24.66	30.23	5.79462490888807E-5
4601	2.18	2.41	2.27	4.06	3.84	3.63	3.83608536124798E-7
4615	29.9	28.64	30.04	37.55	34.22	34.01	9.0715676038299E-5
4627	214.39	215.38	217.28	189.48	198.04	195.64	7.301775922509271E-10
4637	1661.64	1568.26	1436.48	1348.53	1361.3	1503.9	6.93349037459E-4
4641	14.59	14.24	14.09	11.64	12.37	12.01	5.20089416926007E-6
4644	6.1	5.7	5.87	4.23	4.28	4.31	6.3520591487301E-15
4649	3.03	2.64	2.78	2.37	2.35	2.48	0.0021229671386415
4664	19.39	20.31	19.58	17.25	18.45	17.71	0.0030598127283128
4670	141.54	148.33	143.6	119.15	121.01	121.47	4.62144827723601E-16
4676	42.33	40.49	39.34	36.14	38	36.87	0.0022118053258345
4678	65.64	65.35	65.98	74.28	70.62	75.07	1.146270274048E-4
4691	213.75	211.33	204.58	178.26	180.98	185.95	1.15629985826716E-13
47	93.79	90.44	91.73	78.16	81.88	81.17	4.21089545704778E-10
472	21.78	21.68	17.78	24.87	22.24	28.05	3.54642786147206E-11
4729	160.59	163.38	166.94	179.78	180.27	190.72	0.0055780824006088
4733	40.91	44.73	43.71	34.37	35.84	37.88	2.11145302120085E-5
4734	10.06	10.38	10.22	8.63	9.57	8.36	6.114032622124E-4
4735	126.09	123.06	123.97	116.3	119.99	118.43	0.0023986344115106
4739	5.63	5.53	5.18	6.86	6.5	6.47	0.0051767852553764
474344	1.72	1.58	2	2.44	2.64	2.52	0.0024114260364568
4758	51.18	51.05	50.45	44.69	44.23	41.13	3.03101370403929E-8
4771	19.82	19.4	19.03	16.51	17.42	17.83	0.001488805694539
4772	4.99	6.39	5.98	7.44	7.46	6.64	4.23837240752514E-5
4780	81.59	77.17	80.87	65.4	65.14	62.24	2.7278244375314102E-14
4782	12.66	14.35	12.63	13.45	15.69	14.69	3.748033187718E-4
4790	46.73	47.6	48.4	43.23	42.35	41.68	3.17133219291122E-6
4792	221.89	213.09	217.58	195.19	188.93	186.23	7.53071473974553E-9
4802	384.95	350.9	366.65	324.92	311.97	317.62	3.87879505787384E-10
4811	6.66	7.09	7.2	10.51	9.7	10.89	1.61879542565248E-14
4820	13.54	13.07	12.7	14.91	14.23	14.58	3.36449026823E-4
4824	15.72	16.73	15.8	21.79	20.46	19.89	3.37863580244633E-7
4833	22.66	27.04	26.41	30.1	33.31	34.75	5.053871259203E-4
4836	23.29	24.01	23.05	20.53	20.55	20.16	3.79754758265617E-6
4841	167.64	171.19	167.5	152.66	154.53	154.9	1.46890821108429E-6
4853	53.99	52.73	51.36	51.47	48.63	48.23	3.342976268127E-4
4860	189.18	172.32	169.93	160.25	150.23	158.14	7.76506967753545E-6
4864	24.74	23.16	23.45	21.34	22.3	21.45	0.0014153882656544
4869	592.34	565.75	566.35	503.66	486.53	495.87	8.0152098855967E-14
488	160.97	159.3	160.43	137.91	141.16	140.45	9.54104023054154E-13
4884	5.96	5.7	6.12	5.36	4.58	4.64	4.105682672055E-4
4893	72.7	70.9	70.15	59.32	60.76	59.24	3.73249457050342E-14
4897	20.02	19.7	19.47	11.88	14.79	13.44	4.9799274736899804E-21
490	177.53	175.94	169.32	144.39	153.33	138.94	1.18807401576746E-13
4904	1551.31	1538.61	1539.8	1402.55	1408.47	1455.64	2.10004369010037E-8
4905	61.21	59.32	56.28	53.03	54.15	54.01	1.226253875392E-4
4907	320.2	321.35	315.67	337.72	356.74	344.34	0.0051478985395673
491	0.26	0.33	0.35	0.65	0.48	0.43	0.0073401909927174
4923	6.93	7.27	8.16	10.07	11.71	11.41	2.32818427115512E-10
493	6.51	6.75	5.86	7.67	8.63	9.5	3.08818156455886E-8
4938	72.59	63.83	72.89	110.64	87.54	102.75	2.90524740193244E-6
4939	52.32	46.65	49.83	81.21	68.11	76.27	1.48397952237329E-11
4940	94.84	86.42	97.93	138.14	113.58	128.24	1.13171878288698E-5
4942	35.21	38.09	35.19	30.41	28.46	32.04	1.65139225893595E-5
494470	0.7	0.52	0.89	1.19	0.96	1.09	0.0014936822019089
4953	49.36	50.95	51.57	36.27	40.49	40.31	2.54048471880206E-13
4967	32.84	31.5	32.73	25.95	27.95	28.99	4.65929871653185E-7
497189	0.6	0.38	0.53	1.14	0.83	1.13	1.33824935331179E-5
4973	4.92	5.82	5.71	7.74	6.57	7.77	0.0014946502428445
5002	8.62	8.5	10.1	10.72	11.8	12.8	0.0047106777549253
5023	2.85	3.01	2.93	3.99	4.3	4.28	0.0053621952412478
5025	33.23	35.36	36.46	42.62	39.94	42.89	3.597890726156E-4
5027	1.4	1.56	1.14	2.27	1.81	2.2	3.815353489889E-4
5033	84.35	82.68	79.07	99.15	99.03	93.78	2.88361261182265E-7
5046	28.82	25.63	26.65	29.72	28.91	29.3	0.0074176983408318
5048	21.05	21.57	20.08	18.15	17.75	18.22	2.52726037141023E-6
50484	15.68	17.21	15.39	13.32	13.01	12.96	1.73828785456627E-7
50486	28.16	33.34	31.93	38.94	41.36	38.33	0.0019758226182894
5049	25.38	26.09	27.14	22.91	25.06	23.32	0.0013363477909224
5052	940.45	914.33	912.51	867.81	841.99	884.14	2.580123925699E-4
5054	91.33	92.46	89.69	119.46	146.52	152.63	2.39182541344942E-8
5055	89.81	86.46	82.49	70.18	81.3	71.22	2.80629543687785E-5
506	349.57	339.92	340.58	309.67	318.6	332.11	2.351151448396E-4
50614	1.22	1.25	1.3	2.03	2.07	2.15	6.61150368983E-4
50618	20.26	19.83	20.35	19.42	17.85	17.94	4.782456758174E-4
50619	2.1	2.13	1.86	3.45	3.14	3	0.0010621600429381
5062	61.94	62.73	60.77	53.98	55.26	56.76	2.11994414816503E-7
5074	1.85	2.48	2.41	2.78	2.74	3.13	0.0059376691415675
50807	116.54	115.44	113.92	124.15	125.27	125.81	0.0031663331715651
50808	11.52	9.57	11.32	13.85	12.75	12.77	0.0011272057781397
50814	20.98	19.2	19.23	14.9	14.68	14.61	1.22960490711706E-7
50848	41.07	41.05	39.75	65.63	55.18	56.32	1.3231555106756201E-20
5093	181.58	185.95	197.94	172.29	171.97	176.35	4.074316589648E-4
5094	86.47	90.49	90.02	81.28	74.98	81.45	2.80061230771835E-6
50944	4.92	5.17	5.5	6.35	6.07	6.62	9.56523132205164E-5
5095	6.4	7.23	6.88	8.78	8.39	8.67	0.0075996201516335
5099	1.4	1.12	1.33	0.82	0.91	0.79	3.16369495669483E-5
50999	59.43	60.04	61.1	55.98	57.27	54.03	1.89130974791E-4
51006	27.9	28.17	27.71	36.13	35.66	34.69	6.41806335681838E-12
5101	2.6	2.64	2.11	1.1	1.11	1.14	2.76000130719502E-21
51011	6.71	6.26	5.7	9.65	9.85	10.15	3.60401737785744E-10
51016	3.8	4.19	3.14	5.16	5.81	7.03	0.0073787148529394
51028	12.65	12.83	12.47	11.2	11.37	10.82	0.0011706989277296
51050	0.55	0.53	0.43	0.83	0.72	0.88	0.0017554696033125
51056	100.45	94.69	102.33	119.8	110.48	116.89	1.04990107597191E-5
5106	15.82	15.98	16.62	21.27	20.73	20.43	1.50327573760912E-5
51070	41.52	38.55	41.04	34.13	37.3	34.37	0.0061675449526339
51081	42.57	40.12	43.58	35.66	36.14	39.3	0.0078848485349633
51085	3.53	3.7	3.99	5.54	4.75	6.32	3.13095715440449E-6
51088	36.05	33.83	33.93	41.7	39.61	41.28	6.22828290267249E-7
51093	8.02	7.65	9.15	10.68	10.84	10.24	0.0035571211112359
51099	9.58	10.48	8.89	7.14	8.27	7.31	5.344234183051E-4
51104	9.81	8.66	9.85	7.3	8.37	8.85	0.0024323011795479
51105	21.45	21.9	22.05	19.66	21.92	20.01	0.0060159528577075
51106	8.28	8.14	7.76	10.88	10.36	13.33	0.0015835288736674
51107	140.52	144.67	143.74	133.95	130.64	130.8	4.73271921880208E-5
51109	41.34	40.62	40.71	46.8	49.17	49.11	2.16144604230828E-5
51111	13.46	12.56	12.79	10.3	10.51	11.15	1.83314042791941E-5
51114	7.98	8.5	7.61	9.26	9.38	9.73	0.0079276114009984
51119	76.16	73.62	72.29	61.63	66.68	62.37	6.66685832343598E-6
51136	19.47	20.05	18.76	16.65	16.8	16.46	0.0014234051402737
51143	20.84	21.71	22.1	14.48	16.56	16.05	1.44239373915919E-10
51148	21.99	21.46	22.05	25.48	27.18	28.49	5.49497064517902E-5
51167	8.92	8.39	8.81	8.03	7.8	7.87	0.0024000734445324
51170	44.34	44.14	40.85	54.98	52.13	52.47	1.0707152231864E-6
51177	220.51	235.63	235.07	213.21	211.1	215.18	1.385955020121E-4
5119	33.74	35.23	36.86	31.09	30.63	30.19	1.293748397263E-4
51191	6.83	5.91	6.47	14	10.34	10.97	1.0337045762465E-15
51192	29.19	33.14	32.19	43.08	39.22	43.71	0.0017051710713837
51206	0	0.03	0.03	0.39	0.06	0.36	0.0029002722564415
51263	8.19	8.42	8.36	6.82	7.29	7.21	0.0011825037189589
51264	35.21	36.55	35.33	27.49	28.32	26.11	0.0018545804422246
51274	11.89	11.64	11.68	9.33	8.73	9.07	7.50993008074003E-11
51279	1.19	1.05	1.11	2.19	1.97	1.95	0.0071302100976819
51283	27.3	26.95	24.91	23.13	22.38	24.41	8.989932485375E-4
5129	0.59	0.37	0.75	1.32	0.95	1.07	0.0021397544646463
51291	32.69	33.41	34.14	38.33	36.38	38.44	0.0016420692719907
51296	21.7	20.59	22.66	29.55	26.11	29.41	1.34153797368225E-7
5130	31.65	33.21	32.13	26.65	27.6	27.32	1.27966942777682E-10
51306	12.24	12.27	11.71	9.15	9.92	8.97	1.18053639752308E-9
51307	18.95	19.12	19.07	16.58	17.35	17.4	0.0012289030604921
51312	48.96	51.42	49.8	94.51	94.55	93.59	2.30142377774514E-123
51317	11.62	11.65	10.77	15.13	15.4	15.42	9.028636947787819E-11
51322	49.39	48.03	49.84	46.14	43.93	44.37	5.606843306752E-4
51326	4.04	4.25	4.36	6	4.48	6.27	0.0013905315222464
51339	14.84	15.78	14.74	20.07	21.1	21.42	8.375539528849379E-13
51343	17.33	17.42	18.01	15.43	15.03	14.85	5.642264681291E-4
51347	32.57	32.48	31.27	29.15	30.71	29.79	0.005831527471529
51351	8.33	8.93	8.12	12.18	11.34	11.25	9.51950396302009E-14
51363	44.73	43.08	44.26	39.63	40.96	38.34	3.80136644051674E-5
51375	8.02	6.84	8.04	9.61	10.05	11.02	0.0024492126515059
51379	18.18	18.1	17.76	15.97	16.11	15.9	0.003506245028894
51382	48.3	43.75	45.76	40.26	38.68	39.75	1.776514184722E-4
51388	24.84	25.1	26.07	20.43	20.95	21.59	3.45236803435636E-5
51400	40.22	38.6	37.65	42.94	42.62	45.79	0.0014364466295756
51409	0.84	0.71	0.58	0.89	0.98	0.97	0.0027872743994466
5141	20.24	19.45	21.07	16.27	16.6	16.58	2.33936591442991E-9
51427	3.12	3.24	3.07	3.84	4.12	4.34	4.516348651758E-4
51428	48.55	46.31	47.14	55.06	49.92	54.24	0.0066801139125667
51439	4.38	4.09	3.92	5.36	4.71	5.2	0.0066824929463114
5144	0.8	0.63	0.89	1.12	1.13	1.07	0.0064389468783369
51466	8.53	9.73	9.18	12.88	11.49	10.71	4.093660441748E-4
51495	30.7	31.95	31.37	34.86	35.15	35.41	0.0063047669285718
515	79.81	76.59	75.9	70.58	69.92	70.52	6.19597448806346E-5
51506	373.85	341.55	351.92	310.37	300.81	329.05	1.14209575491807E-5
51517	15.7	15.88	16.71	19.13	18.33	18.74	0.0041105557384003
51524	52	55.48	51.78	41.45	36.01	37.73	1.56581723984602E-8
5154	18.99	17.39	17.69	21.58	21.32	20.43	9.357634012576E-4
51552	57.23	57.78	58.22	50.21	52.37	50.59	1.87539857064819E-7
5156	13.75	13.49	13.84	15.87	19.64	18.61	3.19339075578101E-8
51561	7.17	7.39	7.1	15.25	12.69	11.7	1.38384986098456E-7
51564	10.43	11.14	10.42	11.91	12.48	13.27	0.0037588604972315
51571	68.89	68.96	68.28	61.39	64.86	65.92	0.0053996439408826
51582	107.15	107.85	107.34	87.46	94.33	90.56	1.36001661628523E-13
51593	48.68	49.35	50.63	38.31	37.9	38.88	2.43337274642907E-16
51596	85.63	87.2	82.88	106.37	95.25	107.12	4.717130318655E-4
51606	79.22	79.7	81.15	70.8	72.27	75.69	2.726305236267E-4
5163	8.12	8.92	9.13	13.12	10.52	10.3	9.80742715599284E-5
51633	16.36	16.88	17.18	13.91	14.57	14.38	1.805496721739E-4
51635	38.12	34.27	34.1	41	43.1	44.67	7.731156489009E-4
5165	4.13	4.7	3.58	6.47	5.75	5.39	1.7586066814832102E-15
51652	31.78	33.61	32.4	25.21	24.96	27.13	3.61128123136286E-11
5166	4.57	5.8	5.09	2.41	1.94	1.61	7.07802793735536E-21
51663	67.58	65.05	63.38	59.59	61.71	60.1	2.953998989403E-4
51667	20.02	20.39	19.57	26.23	23.81	24.28	4.28008169262131E-6
51696	59.32	63.91	62.31	53.61	57.55	54.1	2.89743739257378E-6
5170	17.14	17.23	17.67	15.8	16.14	15.31	5.877196715663E-4
51701	7.77	7.84	8.08	6.65	6.49	6.51	0.001023657559065
51703	80.85	83.57	79.69	69.65	73.82	68.88	5.04644649894287E-8
51719	71.41	70.8	72.94	62.49	64.7	61.8	3.56276214890037E-8
51747	52.89	52.23	53.08	58.4	56.37	56.84	6.28520349689489E-7
5175	123.21	117.28	120.49	136.64	135.05	138.89	2.52782372214825E-7
51752	26.47	25.56	27.93	31.78	29.04	32.18	8.898887512905E-4
51755	18.28	18.08	17.47	15.82	16.5	15.83	1.90113166151E-4
51759	44.3	40.16	42.95	35.71	37.71	36.25	1.624362970035E-4
51762	39.07	37.96	37	34.72	35.48	33.51	1.895141236518E-4
51776	23.93	24.14	22.88	19.09	23.82	20.42	0.0084091778976795
5190	6.8	6.57	7.04	8.98	9.21	9.44	3.2910049025315E-6
5209	61.41	64.56	66.09	43.49	47.81	47.33	1.2008629544327499E-30
5210	52.96	49.13	50.25	57.77	58.92	61.37	6.25411100796396E-6
5211	58.54	58.19	56.49	69.44	65.12	67	9.46698102137467E-6
5214	64.83	60.09	64.63	92.02	88.5	91.95	1.75271905776995E-29
5226	392.28	382.18	388.76	316.08	313.08	319.16	6.7482910298274895E-28
5236	7.21	6.89	6.65	10.81	10.26	9.78	3.46366894023243E-7
5243	22.02	21.27	21.91	20.39	19.38	17.34	1.67793080746E-4
5245	57.47	62.71	59.02	51.95	55.41	56.45	0.0056011807200496
5250	51.51	51.81	51.57	46.07	45.15	44.95	1.1674701177700801E-9
5255	0.74	0.61	0.74	1.1	1.03	1.26	4.95969894684E-4
5256	2.52	2.34	2.24	3.13	3.33	3.57	1.647231305248E-4
526	224.69	222.25	221.73	219.1	207.24	212.33	0.0033645316747438
5261	5.1	5.36	5.66	6.35	6.07	7.01	0.006973434387853
527	249.3	244.38	250.36	221.63	231.25	227.77	2.446991161731E-4
5270	327.55	329.31	316.28	421.95	397.65	416.07	1.8418188571680502E-23
5271	35.69	36.43	37.43	27.66	29.57	28.17	1.05827313166329E-9
528	28.89	28.32	29.07	25.02	24.78	24.24	1.20130056543005E-8
529	156.63	154.3	156.22	142.57	138.93	140.12	4.4791772425397E-5
5291	21.85	21.8	22.15	24.89	25.18	25.22	4.158576122704E-4
5292	82.11	84.76	82.81	114.95	98.29	103.3	3.1024414684845E-10
5293	3.78	2.96	3.43	4.03	4.25	5.49	7.731999402242E-4
5295	10.57	10.5	9.92	9.3	9.03	8.16	8.52859268225823E-5
5298	49.29	48.31	48.33	45.08	45.44	44.99	0.0014381016003368
53	17.29	18.92	18	23.18	20.88	22.26	6.994326987781E-4
5300	56.56	50.63	58.51	49.21	44.28	49.23	0.003510129635625
5306	15.02	15.37	15.38	13.33	13.16	12.67	1.1467976881E-4
5310	30.2	30.93	31.1	36.68	33.43	34.29	8.961579818961E-4
5315	1893.93	1916.53	1902.15	1661.55	1622.94	1626.55	3.2221607592434102E-21
5326	7.02	6.66	6.97	5.77	6.18	5.58	7.697571876614E-4
5328	91.8	89.27	88.36	52.55	66.7	66.16	1.67093454471307E-7
5329	485.06	483.83	487.41	570.71	558.95	548.24	2.3948624987788E-8
533	674.03	680.28	664.68	630.18	618.27	644.43	4.585106225286E-4
5330	10.91	10.09	10.28	16.4	14.9	16.48	5.2181348756126304E-20
53335	0.27	0.22	0.33	0.76	0.54	0.54	0.0043085933465743
5335	5.33	4.71	5.07	6.32	6.27	6.73	2.38481910626404E-5
5336	4.58	4.64	4.78	4.25	4.07	4.03	0.0046920524457676
53373	12	12.82	12.07	14.41	15.63	14.91	3.34874095240367E-5
5339	50.79	53.26	53.25	46.54	50.24	48.74	1.544557625647E-4
5341	167.17	161.2	163.42	211.88	198.68	206.66	7.08354293012642E-18
5351	73.24	73.87	75.63	84.22	85.76	85.22	1.66439278574604E-5
5352	35.5	36.72	34.19	53.94	47.74	45.52	2.15723794772837E-14
5359	88.09	79.14	89.6	136.5	116.02	122.09	4.44178161986696E-19
53615	11.7	12.09	12.88	9.24	9.48	9.81	1.18682954946464E-9
53616	1.94	1.82	1.82	2.27	2.68	2.55	0.0063080926992221
5371	19.64	18.88	19.84	24.09	22.62	24.79	9.28285503381669E-7
53831	6.35	5.01	5.27	8.07	7.67	6.9	0.0062094715437423
53840	2.47	2.74	3.24	5.96	5.04	6.35	5.78263316810324E-10
5394	24.91	24.37	24.5	21.57	21.72	22.45	0.0013213361907732
5396	6.39	6.36	6.79	4.67	5.19	4.59	1.94999007241695E-6
54014	13.15	12.49	12.55	15.19	14.11	14.28	0.005060247985795
54058	2.2	2.09	2.17	2.99	2.31	3.21	0.0059874283582434
54112	3.97	4.15	4.1	2.36	3.55	3.51	0.005602237043979
54165	14.01	12.39	13.19	11.95	11.3	11.15	0.0015891784436567
54205	52.98	54.66	53.46	47.52	47.67	48.34	6.64973345010976E-8
54206	8.38	7.87	7.49	8.76	10.7	9.66	0.0024428531112757
5424	10.58	10.67	10.34	15.67	14.16	15.26	4.8298947832268294E-11
5428	24.79	24.59	23.09	19.91	20.78	21.71	5.97954775572598E-6
5430	27.26	27.55	27.2	24.67	24.4	24.54	5.28289811294124E-6
5431	56.88	54.74	53.81	49.31	48.83	48.02	6.89866054428797E-7
5435	15.92	14.49	15.62	13.34	13.07	13.71	0.0084768656294163
54386	85.76	85.97	89.87	81.83	79.53	81.5	0.0019219596240069
54407	187.31	188.37	187.33	177.52	168.88	162.66	8.89485575146938E-7
54434	29.25	28.72	27.69	24.65	23.48	22.97	1.94173853217029E-12
54436	16.62	18.09	17.94	21.05	22.53	21.4	1.56486100382389E-6
54438	4	4.02	4.14	4.59	4.62	4.91	0.008489942805607
54439	9.88	10.25	10.1	9.11	9.17	9.21	0.004825838417672
54442	23.61	26.64	27.99	23.46	21.62	21.3	3.30465491E-4
54464	11.11	11.13	10.68	14.4	12.44	13.23	9.25241651619802E-5
5447	20.14	19.95	21.78	18.52	16.9	19.02	0.0040905072057637
54472	27.41	29.08	27.64	22.14	21.96	22.13	3.93815617632658E-12
54480	33.2	35.01	36.07	30.28	31.47	31.64	7.16053533211071E-5
54487	11.2	11.98	11.01	8.87	9.57	9.59	5.5063714534947E-5
54495	33.31	31.93	31.2	29.15	31.37	31.2	0.0021251883541428
54499	45.48	42.56	43.45	38.8	37.97	40.06	8.808656858735E-4
54507	1.08	1.08	1.27	1.78	1.73	1.72	0.0036151010152889
54509	5.16	5.55	4.75	7.37	7.3	7.93	1.73176032666985E-5
54537	12.92	12.89	12.52	10.86	10.85	11.88	0.0044844421506725
54540	11.17	10.68	12.38	18.5	15.3	16.61	1.24928092015458E-12
54542	13.64	13.83	12.89	11.52	12.66	11.28	2.75177318065924E-5
54545	16.73	16.69	14.58	14.54	14.34	14.02	0.0024288218184884
54555	24.25	25.1	23.77	20.26	20.73	22.51	0.0035182472984339
54620	19.67	20.77	20.41	17.61	18.85	18.87	0.0019953662125761
54621	1.38	1.43	1.6	2.08	2.02	1.99	0.0036662396228945
54623	22.49	19.41	21.79	17.84	17.33	17.39	1.160182717167E-4
54625	33.3	30.68	34.5	51.26	41.1	45.42	6.92554788569482E-6
54629	8.91	9.3	9.49	11.93	11.34	11.25	9.03248343957884E-7
5465	2.61	2.43	2.18	3.05	3.48	2.94	5.7435093278E-4
5467	83.24	83.44	85.48	95.43	90.49	89.77	0.0027244772269886
54676	65.8	67.17	67.54	84.12	75.7	80.08	1.90808628671662E-7
54681	10.74	11.96	12.88	15.59	14.12	15.01	0.00404418387017
54700	30.46	29.24	29.63	24.04	23.82	25.71	3.785888078913881E-9
54704	31.07	30.92	30.96	35.77	36.99	36.19	8.45411362609411E-6
54739	18.74	17.51	18.62	32.13	25.56	28.17	1.12151919500229E-16
54765	10.39	10.67	10.94	9.35	9.32	9.11	1.63240171826E-4
5478	939.31	962.2	968.81	835.08	838.45	901.24	9.55073360834042E-6
54788	20.66	20.19	21.89	17.04	16.47	15.38	6.37695916254245E-9
54806	12.94	12.83	12.17	15.83	14.69	14.98	7.58665871458E-4
54809	32.94	30.55	31.21	47.18	39.49	39.68	2.64766960682006E-5
54815	22.54	23.15	23.65	19.88	20.55	20.34	3.30418435255174E-6
54838	21.4	21.57	21.58	19.15	18.32	17.62	4.34195760969819E-6
54842	20.14	19.43	21.03	18.71	17.9	16.59	1.885065062306E-4
54852	25.57	24.64	23.77	25.33	25.91	29.16	0.0023163240618192
548593	33.55	33.92	38.19	43.8	42.84	43.39	0.0011912250951062
54874	2.24	2.31	2.5	3.26	3.36	3.43	7.69595788273778E-5
54882	20.8	21.34	20.72	21.25	18.99	18.81	0.0019283614686834
54888	53.08	51.44	54.95	49.61	49.26	47.46	0.001091750327075
54896	12.77	12.9	13.38	8.39	9.95	10.16	3.16789841539319E-5
54899	18.62	18.98	18.29	15.97	16.14	16.75	0.0045065195257923
54904	21.65	20.63	21.22	23.07	23.23	23.24	0.0029403565530351
54918	77.23	80.42	75.52	68.16	72.02	62.58	4.92160725196613E-6
54927	45.27	46.45	47.21	39.81	40.65	44.4	0.0052776138242701
54932	0.5	0.68	0.54	1.26	1.75	0.68	0.003719272922797
54947	4.55	4.49	4.76	6.89	6.27	6.48	1.2561549402E-4
54951	15.39	15.65	16.09	10.92	12.72	13.46	0.0011839802455198
54972	35.23	37.89	36.88	45.31	43.22	43.73	1.48374542450985E-7
54977	8.8	8.25	8.81	6.17	7.61	7.38	0.004496771032091
5498	10.95	11.97	10.67	14.67	14.87	14.81	3.136311873665E-4
54981	8.58	8.77	7.82	10.19	11.41	12.09	3.7915169108044E-6
5499	143.39	145.48	146.14	124.28	124.44	122.5	3.2591367982178602E-9
55	130.73	125.86	132.24	115.33	102.72	105.96	1.14003047378703E-12
5501	81.29	78.83	81.99	76.48	74.82	76.5	0.002605730906617
55023	14.04	13.13	13.49	12.7	11.81	12.7	9.29949780181705E-6
55032	4.57	4.55	4.7	3.28	3.69	2.93	1.04515546548345E-5
55033	4.88	4.87	4.82	6.16	5.71	6.02	0.0026284438657581
55041	99.82	96.48	96.56	94	90.9	93.93	0.0043668953294393
55052	82.79	85.68	91.77	63.45	71.76	81.72	0.0065240217769614
55055	8.46	8.77	8.78	7.63	7.36	7.62	0.0073026253399763
55062	49.17	47.5	45.24	36.93	42.52	39.24	1.12184545920865E-5
55068	3.52	4.15	4.2	2.89	3.25	2.71	6.988976576652E-4
55069	38.05	37.15	38.1	34.15	32.95	34.23	5.088846113965E-4
55076	14.85	13.23	13.29	18.96	18.48	18.36	4.84487643981721E-5
55082	20.59	21.15	21.15	24.83	24.27	24.16	7.593909134959E-4
5510	52.23	53.53	52.29	49.19	49.52	50.89	0.0074608446755439
55103	1.85	2.28	1.75	2.89	2.58	2.66	3.574407451087E-4
55139	9.33	8.42	8.77	15.07	13.98	13.19	8.08116606069546E-12
5515	48.04	46.95	46.57	39.72	42.1	41.01	2.04390780008386E-8
5516	123.26	124.23	119.72	108.15	109.58	112.79	9.87270222705881E-6
55161	40.14	40.16	39.54	35.18	35.34	38.86	0.0023760175959329
5518	45.62	44.81	45.74	41.42	40.96	40.29	2.74925983319495E-6
55186	17.12	16.86	15.9	24.21	21.22	21.93	3.2455292667478596E-11
55193	9.68	9.64	9.31	8.56	8.52	7.4	8.6166556160443E-5
5520	59.29	60.11	57.96	53.29	53.4	57.16	0.0037703155284254
55206	12.98	12.94	12.43	11.63	11.89	11.35	3.11715970326E-4
55209	18.34	17.82	17.93	20.02	20.11	19.65	0.0039579926841597
55214	54.93	56.63	52.57	45.02	49.42	48.67	3.34419819520549E-6
55219	14.5	14.37	14.71	12.97	12.83	11.91	4.04686641008555E-5
55233	63.7	64.54	64.85	61.67	62.87	58.83	0.007888917053012
55236	22.57	22.96	20.8	27.77	26.01	26.17	8.9704467214855E-8
55240	6	5.54	5.43	6.98	8.53	9.65	4.32209966443404E-7
55243	0.57	0.53	0.56	0.93	0.67	0.88	0.0056588985812662
55255	26.53	23.65	24.66	30.8	28.71	27.44	2.543285125363E-4
55256	28.34	27.21	26.73	18.82	18.93	19.61	1.85362550602711E-12
5526	8.15	9.59	9.67	11.96	10.91	11.3	0.002710643307638
55268	10.28	10.1	8.75	13.63	12.56	12.62	7.53059556890025E-7
55288	13.96	13.75	13.49	16.95	16.76	16.52	1.777363348174E-4
55291	33.99	31.48	31.26	30.99	29.96	29.22	0.0062899002223179
5530	11.73	12.05	11.59	9.9	11.12	10.61	0.0060996128481458
55308	23.25	22.47	21.18	19.59	20.08	20.28	0.0041658471271399
55320	13.82	12.58	12.52	17.01	15.74	15.18	1.245289093269E-4
5533	31.27	30.74	31.4	28.12	27.6	26.7	8.638907379448E-4
55334	21.29	22.06	21.82	19.77	19.83	20.29	0.0018584782296652
55336	1.85	1.19	2	2.99	2.57	2.79	0.0075409124958494
55337	27.83	25.56	26.42	41.74	34.7	35.45	1.45437931932273E-8
55344	12.25	12.35	12.49	15.35	13.81	16.19	0.0014506040914289
55345	1.89	1.81	2.04	2.4	2.66	2.76	5.718338130948E-4
55347	6.58	5.86	6.48	8.3	9.32	9.77	1.175558024799E-4
55361	31.63	31.34	32.57	29.93	27.82	29.84	0.0013546183736734
5537	19.46	19.67	19.98	18.16	17.64	16.99	6.851500995661E-4
55374	3.28	2.96	3.43	4.15	4.06	5.54	0.0081134033087724
55379	91.74	94.44	94.5	82.62	84.49	87.46	1.49176909645862E-5
5538	965.69	942.69	932.61	1027.9	997.78	1057.67	0.0023367463377509
55432	2.78	2.76	2.64	3.55	3.4	3.38	0.0024499140465071
55454	40.22	44.11	39.72	40.44	37.71	34.33	2.67714377675E-4
55466	59.09	59.58	57.56	55.24	54.66	54.73	0.0042186696263153
55500	36.63	37.35	37.56	36.97	37.15	35.87	0.0048705175749339
55502	10.87	12.89	12.67	20.88	18.27	16.87	5.9982634595818E-7
55521	7.57	7.67	7.09	5.03	5.4	4.86	1.57605293133384E-9
55526	5.13	5.21	5.29	6.16	6.75	5.91	0.0063553516390051
55527	7.46	7.14	7.2	6.5	6	6.75	7.357465898884E-4
5553	7.33	7.01	6.97	11.04	10.1	11.66	1.56464506922976E-5
55536	3.85	3.41	2.89	5.12	4.72	5.9	2.21952565568915E-5
55568	3.84	3.66	3.52	3.04	2.94	2.91	7.740434809776E-4
5557	5.49	6.35	6.52	9.86	9.42	9.59	2.62708044386702E-5
55573	129.22	133.35	128.96	114.18	110.23	110.97	6.376148993646081E-15
55585	35.39	33.54	35.62	31.48	31.13	31.48	3.733020489878E-4
55588	12.5	11.73	12.13	10.43	10.29	10.53	8.616412415873E-4
55601	15.29	13.63	14.57	20.73	17.63	19.11	1.5951263088021597E-11
55603	32.45	31.31	31.66	30.21	28.65	27.9	2.208229674662E-4
55608	82.64	78.55	83.07	98.93	90.18	93.61	3.6770888616709E-8
55610	8.06	7.14	6.1	4.73	4.47	6.09	3.075616705101E-4
55612	4.67	4.68	4.22	7.42	6.47	6.14	1.14984079908366E-8
55622	8.06	8.61	9.5	7.35	7.27	7.5	0.0071076798030064
55628	3.58	3.45	3.46	2.88	2.76	2.68	5.86486226649404E-5
55629	112.76	116.66	118.43	111.44	108.17	107.51	0.0029240276260329
55636	11.74	11.18	11.74	12.87	12.77	13.28	0.0024840786793478
55647	5.24	5.15	5.54	8.22	6.35	8.03	0.0032542603026457
55654	23.65	23.48	24.45	21.7	20.75	21.53	1.85387315612204E-5
55657	7.11	7.28	6.98	9.51	11.08	11.11	1.46282575782153E-6
55665	9.82	9.73	8.91	8.04	8.04	7.74	0.0010765992164726
55666	51.55	51.08	50.51	45.79	44.81	48.02	2.62152759352E-4
55667	9.29	8.94	8.62	11.3	9.34	10.32	0.0062253312474547
55668	23.68	23.36	23.2	25.83	25.73	26.39	5.71601940485296E-6
55672	1.7	1.74	1.6	1.33	1.3	1.22	0.0051619446965513
55681	24.67	24.85	23.94	21.52	22.32	21.29	1.86145474821005E-5
55689	16.86	16.07	16.96	20.83	20.17	20.1	7.75583490607449E-8
55690	11.25	11.74	11.02	13.6	13.12	13.38	0.0014032612043494
55691	24.32	23.74	24.02	25.25	31.71	30.68	0.005992039695778
55696	35.2	37.05	34.99	31.39	29.83	31.05	3.3340849989019E-5
55700	58.93	62.92	64.95	51.52	52.65	51.53	1.84342345470398E-10
55703	2.5	2.39	2.13	1.66	1.74	1.95	0.006581611354633
55711	37.41	37.63	35.05	41.93	44.34	41.92	2.98284085154195E-5
5573	97.45	96.67	94.98	89	88.68	88.8	8.27229660296923E-5
55742	6.73	6.82	6.12	5.31	5.78	5.53	8.05210148967549E-5
55744	39.86	37.13	37.35	43.85	43.96	50.18	0.001954504309932
55749	32.11	34.69	33.2	30.46	30.17	29.4	1.129730740578E-4
55752	49.01	46.84	48.49	44.49	44.2	42.98	5.80354104419832E-5
55757	10.77	11.44	11.02	12.05	14.18	13.07	0.0020691480463943
5576	20.36	20.82	21.26	17.56	18.84	18.49	2.67306049224742E-6
55765	15.2	15.09	16.32	18.48	17.29	18.22	9.402198955175E-4
55769	10.18	8.89	9.46	13.82	11.66	11.2	4.160291365345E-4
5577	1.15	1.67	1.58	1.07	0.82	0.77	0.0010548894066884
55773	29.49	29.71	28.06	27.46	26.67	25.51	0.0026687470283168
5578	20.22	18.94	18.63	15.06	17.42	16.88	2.26441416492214E-6
5579	17.15	16.58	16.3	22.64	18.02	18.7	2.9713024977698E-8
558	1.02	0.92	1.13	2.41	2.27	2.65	1.0118774956847E-13
5580	71.08	70.86	67.13	63.39	62.46	61.35	1.48176405783315E-5
55809	6.59	6.58	6.61	8.88	9.05	9.26	2.94366825015872E-13
55829	65.63	69.76	70.68	55.71	56.09	58.19	2.44247796088381E-6
55831	77.52	75.06	76.25	70.3	61.17	66.66	3.47790517507033E-6
55854	55.58	52.3	53.05	48.59	49.06	49.65	0.0030993638997195
55860	32.6	33.33	31.64	28.11	28.58	29.24	9.317434083672E-4
55876	1.12	0.87	1.09	1.88	1.75	2.1	4.44734942517284E-6
55884	54.64	55.63	56.16	50.54	52.32	49.44	8.26941556848E-4
55893	5.43	6.12	5.76	9.78	7.28	7.36	6.13971402296633E-6
55906	1.31	1.36	1.44	2.12	2.17	2.29	0.001519478734067
55907	90.9	88.34	92.05	71.04	80.08	78.74	4.89936770741164E-7
55911	8.46	7.23	8.06	6.93	6.72	6.39	0.0030975606201639
55915	3.8	3.78	4.18	2.68	2.61	2.62	4.77993662275054E-7
55916	10.93	11.43	11.43	9.68	10.1	8.51	0.0038133980947048
55920	61.17	60.43	61.68	50.33	49.7	55.58	3.3225505381046502E-9
5594	68.67	70.18	63.15	59.99	62.6	61.47	4.69576201056527E-7
5595	23.55	25.37	24.29	34.46	33.01	34.1	9.07571973205846E-7
55968	12.22	12.48	12.63	10.62	10.74	10.95	0.005284676511929
55969	146.97	140.7	145.14	117.01	118.44	122.74	6.446154378165911E-9
5597	53.87	53.97	52.57	44.8	46.15	44.71	1.0269545401390599E-11
5603	0.58	0.59	0.52	0.99	1.07	0.85	1.862753679288E-4
56033	16.04	16	17.46	25.56	22.28	23.23	1.60686767517845E-7
5605	68.2	70.05	73.26	62.06	65.03	65.37	0.0017593318172675
56052	6.71	7.2	6.69	4.9	5.7	4.75	3.68694506075E-4
56061	31.08	33.77	29.64	26.73	26.85	28.51	7.054499461405E-4
5610	26.58	24.76	26.1	39.95	32.84	35.52	3.9902362897783397E-22
5611	40.68	42.5	41.88	36.7	38.37	39.37	1.374163229052E-4
56172	35.83	36.48	36.92	31.48	30.67	33	0.0024239369595194
56180	15.72	15.37	14.66	12.68	13.93	11.93	0.0020928504809712
56242	7.3	7.11	6.6	9.54	8.41	9.02	0.0038973832072892
56257	24.98	28.07	26.06	22.25	22.41	22.77	4.66840949408394E-6
56262	36.86	37.46	38.35	36.29	35.17	34.59	0.0086295867019821
56271	10.32	9.95	8.82	12.98	12.7	12.06	0.007166205457407
56288	2.01	2	1.85	3.24	2.85	2.68	1.222063504104E-4
56474	2.45	2.26	1.81	2.89	2.93	3.04	0.0052994500990202
5654	0.1	0.31	0.16	0	0	0	8.056331202464E-4
56603	4.52	3.83	4.36	5.55	6.55	5.51	1.82067612135761E-5
5663	52.99	53.87	51.88	44.93	43.82	45.17	8.609241407036791E-9
56647	54.08	49.3	53.18	43.11	45.72	45.38	2.788360996513E-4
5682	143.86	139.52	134.63	125.96	124.23	133.21	0.0026981116448137
56829	25.8	24.88	25.06	32.35	31.28	32.55	2.92929430507419E-16
56833	173.35	168.82	172.09	198.15	191.7	200.91	3.78315304291765E-8
56848	4.57	4.4	4.76	3.46	3.81	3.14	0.001200334666268
5688	211.61	196.64	202.75	166.92	178.87	178.85	1.28805853583491E-6
56882	124.93	124.53	121.72	115.1	120.19	117.18	0.0041089629811646
56888	18.38	17.38	17.85	15.21	14.81	14.8	1.56141135208109E-6
56889	86.01	90.02	89.86	81.24	82.45	77.9	7.71171856135218E-5
56895	14.53	15.13	14.05	18.47	18.48	17.42	1.04643729059897E-8
56898	2.02	2.41	2.61	3.75	3.22	3.45	0.0024370564011504
56904	11.52	12.5	11.98	16.48	15.73	15.86	8.03243120987556E-6
56911	34.14	35.78	35.36	31.07	30.12	28.04	8.915491409225E-4
5692	371.62	365.56	369.77	332.52	333.68	335.34	1.53273633593579E-5
56926	38.99	38.4	41.13	33.51	34.82	36.11	1.44474934333797E-5
56928	8.82	7.57	8.03	11.43	11.24	11.19	2.89175542314161E-6
5693	129.4	136.17	128.75	116.21	115.37	124.1	0.0015370976677144
56947	34.41	32.01	35.97	41.6	40.47	46.12	5.17109639286068E-6
5695	151.47	150.25	137.37	127.82	131.42	134.42	9.90473802051E-4
56970	40.79	43.11	43.51	38.11	36.8	38.29	1.07726473139398E-5
56971	1.98	2.21	1.92	2.92	2.92	3.39	9.028962913341E-4
5698	52.59	47.98	50.55	73.92	65.97	68.86	1.8470535139612402E-9
56987	9.25	8.21	8.51	13.55	12.26	12.45	3.00974311166262E-19
56993	21.18	20.3	18.96	15.71	17.21	16.7	1.708394708501E-4
5700	53.4	50.79	50.63	43.09	45.51	45.35	4.6198806133004E-8
57003	52.94	53.15	52.14	42.43	46.15	42.3	1.9374669685429002E-10
5701	55.39	57.76	53.22	47.48	50.78	49.57	5.84718329553255E-7
57018	41.18	43.83	42.42	53.56	47.05	48.16	1.4483438743091E-5
57019	22.8	23.03	24.48	19.73	21.59	19.99	0.003475282755556
5702	154.02	154.25	143.58	118.86	123.13	122.22	2.15109001190794E-14
57020	12.2	12.2	11.67	10.1	10.04	10.18	1.615841062678E-4
57035	32.72	34.87	33.84	27.84	29.33	28.96	0.0020192992099689
57037	7.84	7.79	7.53	9.83	9.01	9.73	0.0059489245824859
5704	70.76	68.73	69.09	59.5	62.83	60.44	2.56310013792769E-5
5705	113.62	112.36	112.51	99.75	102.09	102.59	6.66373823856011E-5
5706	50.02	51.24	49.87	43.27	42.05	43.69	5.46996842236652E-6
57060	5.05	5.26	5.57	8.04	7.49	8.87	9.8782452940412E-6
5707	63.73	61.13	61.69	52.75	51.67	54.11	2.41435278978055E-10
5708	131.34	126.87	125.76	112.98	112.95	114.17	8.190864633613351E-9
5709	69.25	72.72	70.28	61.91	64.61	61.21	2.27466263978371E-5
57099	5.56	5.24	6.61	4.13	3.69	3.53	6.959168515332E-4
57118	4.11	4.06	3.97	5.26	4.53	5.15	3.535354029067E-4
5713	80.09	78.75	80.31	71.29	75.73	73.43	0.0043726266410949
5714	151.09	149.51	143.2	127.07	131.3	131.17	5.9517278881375E-7
57148	13.06	12.72	12.51	11.91	11.81	11.54	0.0025331178997944
5715	12.4	11.92	11.28	9.61	9.73	9.99	4.811691405289E-4
57153	13.03	13.9	13.31	17	16.44	16.65	2.48586181663591E-5
57154	19.16	18.73	21.55	17.23	16.65	17.98	7.53153369027389E-5
57167	0.52	0.51	0.5	0.75	1.17	1.14	5.32179743256032E-5
5717	29.59	29.2	29.83	24.03	25.62	25.39	1.14953080264817E-7
57175	26.17	24.26	25.88	23.71	23.39	22.97	0.0032331287681804
5718	26.89	26.87	26.01	24.52	24.94	23.65	0.002046431723416
57189	0.99	1.09	1.01	1.51	1.54	1.28	7.639983589752E-4
5719	96.72	96.14	91.51	85.46	83.77	92	0.003444017301131
57192	10.43	11.5	10.86	8.22	8.11	8.55	7.05909798292894E-5
57194	2.29	2.77	2.43	4.34	3.27	3.64	1.49572293731417E-5
57198	19.75	19.75	18.94	25.06	22.69	23.72	1.65803266055338E-6
57205	5.01	4.83	4.57	3.99	4.19	4.18	0.0029848675501483
57221	2.22	2.16	1.96	2.95	2.86	2.96	1.1979124120331E-8
57222	42.58	43.79	45.4	55.92	55.85	58.57	1.21967179381333E-13
57223	40.8	40.71	38.55	35.78	36.01	34.49	1.04593395133946E-5
57226	11.45	10.82	11.13	8.89	9.51	8.78	1.00347514060322E-6
57231	40.65	41.2	37.83	45.69	45.44	45.16	0.0010225122027511
5725	94.04	97.87	100.11	82.71	84.45	84.25	2.51336161594208E-10
573	17.52	17.82	18.85	15.83	15.45	15.39	7.81699138818019E-5
57326	7.08	7.18	7.3	10.05	8.8	9.56	6.48453099706072E-5
57403	9.68	9.68	9.55	8.31	8.54	8.63	1.056294807738E-4
5742	35.3	34.65	35	44.8	40.48	43.27	1.43166691678421E-9
57446	8.89	7.55	8.38	10.23	10.63	9.74	0.0035464499575341
57458	7.18	7.22	7.13	6.05	6.76	5.49	0.0013692622475127
5747	24.01	21.67	21.97	27.09	26.99	27.31	2.24905080555167E-6
57477	0.89	1.05	1.07	1.63	1.61	1.66	8.0206634340665E-7
57482	0.88	0.88	0.84	1.45	1.33	1.39	2.97397309652461E-5
57492	21.03	22	20.68	18.59	17.47	18.83	3.58970389457711E-8
57498	16.08	16.9	15.97	14.44	14.03	13.78	1.0010272367716E-6
57506	6.8	6.76	6.73	6.44	6.04	6.13	0.0056342489747379
57515	191.42	192.36	188.95	180.17	185.3	168.06	9.242381273855E-4
57537	1.1	0.95	1.12	1.81	1.55	1.76	1.78439196183052E-5
57538	7.86	7.91	8.35	11.55	9.77	10.96	1.12665747355853E-10
57546	3.9	3.95	3.65	4.73	4.86	4.3	0.0045439155365478
57560	4.17	4.76	4.32	6.22	5.67	5.3	0.001139870333116
57568	5.76	5.89	5.84	4.75	4.24	4.22	5.78083004848447E-8
5757	1092.37	1104.66	1102.38	1027.1	1058.67	1043.51	7.711922156005E-4
57572	5.28	5	4.97	6.98	7.13	6.38	4.29592895434337E-7
57576	1.18	1.32	1.25	1.76	1.88	1.98	0.0024421050692291
57580	44.33	45.96	43.21	37.27	41.51	37.48	8.87388545354572E-7
57583	27.07	26.57	26.91	23.86	24.16	23.01	6.98080412044578E-6
57584	7.3	6.78	6.96	6.6	6.24	5.94	0.0050250967655436
57587	7.74	7.14	7.66	6.54	6.53	6.31	0.0032978671327057
57590	31.35	31.22	30.45	36.61	34.61	33.81	0.0017612137702022
57606	28.21	29.32	28.4	25.85	26.19	25.49	5.1844990205414E-5
57617	14.66	14.31	15.49	11.66	12.3	12.11	1.22473420403784E-6
57630	11.83	12.46	12.01	10.99	10.74	10.56	0.001655825026284
57646	4.01	4.53	3.8	6.05	5.3	5.51	5.0435130979198E-7
57647	11.74	11.51	11.84	9.87	9.65	9.85	7.26776628257016E-6
57655	12.33	11.08	12.61	16.19	14.73	15.58	3.72990726179968E-5
57658	32.75	31.12	31.69	49.77	43.14	45.38	5.569319637834231E-20
57664	1.27	1.4	1.65	2.88	2.35	2.95	1.38917739007607E-6
57673	1.41	1.25	1.14	1.73	1.69	1.75	0.0037487973955149
57674	25.41	22.85	24.09	38.05	30.87	35.09	1.53746846434037E-8
57678	4.3	4.67	4.18	3.2	3.53	3.4	1.46690088933022E-5
5770	63.07	64.4	64.45	59.81	58.19	60.1	2.76615138993E-4
57705	67.98	68.32	66.69	78.19	78.95	78.84	9.548697814820069E-11
57706	5.65	5.5	5.43	7.93	7	7.11	2.8054116567633E-5
5771	22.73	22.69	21.7	19.24	21.05	18.06	0.0052349738886507
57719	4.07	3.84	3.58	4.65	5.02	5.32	5.119756854369E-4
57727	15.22	14.33	15.13	11.94	11.48	10.61	2.6989127169662E-8
57728	3.52	3.95	3.35	5.1	4.37	4.59	0.0016598556581657
57730	1.99	1.32	1.21	2.3	2.11	2.64	0.0016234725304891
5778	50.12	50.93	51.6	45.63	45.54	46.62	3.14658099807E-4
57801	2.61	3.25	3.16	5.88	4.84	5.25	6.506527239901E-4
57805	48.51	48.54	49.91	44.43	44.95	45.39	1.101356887135E-4
5781	50.64	51.1	48.74	43.78	46.55	45.08	3.29759560287472E-6
57820	19.85	20.55	21.51	25.01	25.08	27.59	6.880799721832E-4
57827	15.96	16.96	15.89	14.56	14.03	14.18	0.0051628889079389
5784	3.18	3.19	3.32	3.79	3.95	3.86	2.058348687665E-4
5791	73.5	71.91	71.8	70.69	67.47	67.47	0.0011812539264362
5792	8.66	8.94	8.61	9.68	9.97	10.06	0.0048252627542986
5793	33.45	33.14	32.45	30.06	30.48	30.44	2.25674813513009E-5
5794	1.53	1.44	1.94	2.38	2.19	2.21	0.0076645875178593
5796	41.15	39.47	37.76	32.9	34.06	31.42	2.6574118838601097E-13
5802	7.48	7.7	7.76	9.63	9.76	10.26	2.02835339199038E-8
5806	4.72	4.93	3.95	2.91	2.3	2.45	7.24034820634098E-6
5814	34.59	36.24	35.86	33.39	32.5	32.94	9.78687672118123E-5
58191	6.62	5.5	5.38	8.58	6.65	7.73	0.0038808946640858
5826	9.96	10.52	10.81	13.74	14.05	14.4	8.60492479950938E-6
5829	44.36	44.31	44.82	49.53	50.06	49.28	0.0033888076295753
583	2.38	2.47	2.43	3.71	3.18	3.79	0.0013265814503261
5832	17.04	16.78	16.28	19.09	20.85	20.47	1.960446818291E-4
5833	3.26	3.23	3.82	2.23	2.54	2.7	7.0789580683451E-5
5836	16.62	14.62	14.32	21.02	19.9	20.63	3.48047412226078E-8
58476	27.26	28.52	27.63	20.53	22.07	19.71	8.235617896388259E-16
58477	22.26	20.93	20.99	17.87	19.24	19.95	0.0059014990985039
58487	12.3	12.12	11.73	13.98	13.62	13.28	0.0068006136196227
58499	3.43	3.21	3.11	3.79	3.87	3.84	0.0044360915950217
58506	24.49	27.68	29.82	23.94	24.6	23.68	6.353833641259E-4
58528	6.56	7.01	7	8.68	7.72	7.99	0.0055725785205327
58533	30.13	33.41	32.31	29.04	27.64	29.05	6.056972540917E-4
586	77.9	77.69	76.56	86.41	87.87	89.43	2.39633830514906E-7
5861	126.87	121.92	129.15	112.82	116.44	117.05	7.05994316839894E-5
5862	59.15	60.04	60.66	52.24	54.94	54.31	5.92472579244928E-6
5869	43.67	44.31	43.39	39.86	39.6	38.22	5.56594055905941E-5
5870	70.36	70.91	71.35	65.69	66.19	64.97	2.167506379622E-4
5875	18.1	15.93	18	13.19	14.68	12.94	3.41442711318627E-5
5877	5.18	4.8	5.13	3.47	4.31	3.36	3.747985069629E-4
5878	148.67	147.21	149.09	138.75	134.56	136.26	2.082122215751E-4
5879	106.03	101.05	105.78	94.89	92.62	100.11	4.054267100168E-4
5887	45.07	44.85	44.71	41.52	41.17	44.14	0.0064591109588364
5894	50.51	50.16	51.29	47.03	46.53	48.04	0.0027400872791648
5898	26.39	28.65	28.26	24.2	24.41	23.44	1.308691778432E-4
5899	49.48	45.45	49.22	41.23	40.81	42.39	1.30078716555344E-5
5900	6.05	6.32	6.34	8.13	7.18	7.85	0.0028702043443227
5901	169.29	170.84	166.19	144.95	147.37	155.26	1.61287402511584E-8
5906	54.15	55.44	54.63	52.94	51.37	50.75	0.0032478462363295
5908	38.25	37.43	37.4	33.8	31.68	31.54	5.32844455375945E-12
5921	30.36	30.93	28.56	26.88	25.72	25.62	6.31880278623E-6
5925	44.47	44.85	44.82	41.73	40.91	37.17	4.84968687785691E-5
59269	14.34	14.12	13.61	17.51	17.66	17.64	2.0553731329178299E-13
59274	5.91	6.73	6.9	5.63	5.28	5.11	5.13687434032E-4
593	34.7	32.54	36.99	45.3	38.95	38.93	0.0037373710357378
5930	14.05	13.93	13.96	17.29	16.5	16	1.4217483566741E-5
5934	17.14	17.59	17.48	21.9	20.78	20.92	5.77789906945607E-8
59342	34	34.36	34.14	40.15	39.17	38.55	0.003920277876935
59345	17.44	18.56	18.29	21.25	19.36	22.54	0.0012495252781801
5935	57.59	58.83	58.78	44.89	46.53	46.02	4.1630825260512004E-22
5939	1.18	1.18	1.48	2.29	2.47	2.38	4.63935545348E-4
5962	50.16	48.99	51.4	43.54	48.1	48.81	0.0039160114131567
597	147.69	140.05	136.99	180.72	172.11	172.1	8.09910806968975E-7
5971	29.66	27.49	29.99	25.12	26.84	23.88	8.962221354697E-4
5976	26.3	27.62	27.87	24.36	23.38	23.92	2.59301501245363E-6
5990	8.38	8.13	8.82	10.99	11.01	10.98	3.34281366313619E-6
5993	33.22	31.47	32.97	39.48	37.82	39.43	1.22432168684874E-6
5996	236.18	238.68	238.45	290.73	251.58	253.17	0.0070983643290292
5997	109.6	112.94	106.26	107.1	98.45	98.66	0.0078110725658401
60	2382.33	2316.51	2378.33	1936.04	2161.97	2086.39	5.37218886348408E-9
6001	82.93	81.72	81.67	56.96	56.74	58.54	1.89954847778319E-14
6004	454.22	460.55	452.65	703.01	638.63	631.81	2.13966554028844E-38
6009	72.49	71.69	73.47	64.12	65.32	66.15	8.74113012158295E-5
6016	20.1	21.24	20.96	17.63	17.06	16.89	1.25193035865299E-6
602	25.8	25.69	27.86	23.28	21.49	23.71	0.0014202507431986
60312	16.45	16.45	16.78	19.97	18.65	18.71	9.33396673632893E-5
604	95.89	98.15	97.57	119.68	120.55	118.62	4.4667663552273E-25
6046	110.25	113.03	112.9	99.01	101.89	98.48	1.59376810194164E-8
60481	199.02	193.68	191.63	187.36	186.13	192.87	9.03461020614E-4
60489	12.45	11.71	11.19	17.77	16.81	19.49	3.13153475550066E-9
605	2.82	2.47	2.8	3.82	4.17	3.73	1.211945706254E-4
6050	74.51	75.09	74.97	63.33	67.32	67.08	4.49569030632952E-5
60528	10.33	10.68	10.82	8.76	8.82	9.03	2.071162443392E-4
60626	32.34	31.61	31.76	29.46	29.61	29.4	0.0038574289695297
60685	49.38	52.67	54.45	45.39	47.45	47.99	1.861755064602E-4
6093	27.59	28.42	27.43	25.04	25.88	26.08	1.256316050029E-4
6102	31.2	33.1	32.73	26.52	26.91	24.95	2.32181002691694E-10
6159	587.5	530.74	528.98	626.25	564.8	625.9	0.00664766331247
6170	1342.03	1174.8	1131.85	1374.23	1213.79	1404.64	0.0050067277867253
6187	1295.44	1310.74	1353.48	1224.67	1187.8	1320.03	0.0058592832590019
6193	445.49	427.62	440.06	404.95	385.41	424.63	0.0034638334157136
6195	166.02	164.89	168.24	144.26	146.86	146.28	1.3311356522292099E-11
6198	18.04	17.19	19.19	17.42	16.79	17.71	6.062379919354E-4
6202	1195.2	1084.68	1117.6	1270.49	1163.87	1262.8	0.00781009685616
6222	2356.35	2162.17	2232.98	2591.32	2351.94	2641.4	5.06792673260744E-5
6231	113.52	107.23	113.34	97.34	100.63	101.74	7.613515374579E-4
6232	2280.15	2141.61	1915.43	2391.57	2190.73	2279.84	4.330998561347E-4
6237	50.71	52.59	52.98	59.7	61.73	62.06	0.0047948675220462
6241	40.82	41	39.06	32.66	37.48	38.8	0.0024113823655912
6249	22.29	23.29	21.16	18.85	19.17	18.7	1.87900972584236E-7
6251	31.13	32.29	33.85	28.78	31.21	29.96	0.007344941167277
6256	13.66	14.05	14.43	17.99	17.24	16.83	5.7447923511127E-7
6275	173.91	172.12	155.49	193.77	185.35	208.43	0.004256625383619
6282	2579.42	2457.11	2426.16	2155.35	2262.9	2342.16	8.37302118532968E-5
6300	3.02	3.39	3.52	6.32	5.32	5.06	3.84314568985573E-5
6303	457.43	452.29	444.39	606.59	540.73	565.44	2.5590433209915502E-17
6307	79.18	82.67	85.46	52.79	56.52	52.51	5.49691529338205E-36
6309	6.24	6.56	6.59	4.52	4.48	4.63	9.15568943541991E-13
633	0.19	0.25	0.3	0.03	0.03	0.03	0.0031474771579263
6346	100.63	93.22	85.9	117.29	129.07	122.18	6.72336495777428E-6
6347	174.57	164.02	151.89	196.48	203.63	207.17	6.87327547141651E-7
6351	394.6	358.62	346.15	270.04	314.24	292.12	1.79115115174671E-8
6352	151.48	138.33	147.67	178.05	165.54	187.66	6.29886625910293E-7
636	6.41	6.97	5.87	7.3	7.81	7.7	0.0074332819242495
6364	4103.38	3900.2	3778.51	4975.13	4878.45	4716.5	6.76007045381985E-19
[truncated: 930 more rows]
